# Supplementary material for: Dose rate dependent reduction in chromatin accessibility at transcriptional start sites long time after exposure to gamma radiation
Source: Epigenetics. 2023 Mar 27;18(1):2193936. doi: 10.1080/15592294.2023.2193936 (PMC10054331; doi:10.1080/15592294.2023.2193936)
Supplement: Supplemental Material [file KEPI_A_2193936_SM7812.zip]

Archive with 5 entries (4 files):
- Supplementary files/
- Supplementary files/Supplemantary_2.xlsx
- Supplementary files/Supplementary legends.docx
- Supplementary files/Supplementary_1.docx
- Supplementary files/Updated Supplemetary_3.docx
