# Supplementary material for: Dose rate dependent reduction in chromatin accessibility at transcriptional start sites long time after exposure to gamma radiation
Source: Epigenetics. 2023 Mar 27;18(1):2193936. doi: 10.1080/15592294.2023.2193936 (PMC10054331; doi:10.1080/15592294.2023.2193936)
Supplement: Supplemental Material [file KEPI_A_2193936_SM7812.zip › Supplementary files/Supplemantary_2.xlsx]

## Sheet: Annotation
Gene	original_id	HDR	HDR_late	LDR	MDR	Gene Symbol	Description	Biological Process (GO)	KEGG Pathway	GO:0006974 cellular response to DNA damag	WP151 IL-5 signaling pathway	GO:0062012 regulation of small molecule m	GO:0008134 transcription factor binding	GO:0035976 transcription factor AP-1 comp	GO:0019901 protein kinase binding	GO:0016301 kinase activity	GO:0007623 circadian rhythm	GO:0005527 macrolide binding	GO:0045637 regulation of myeloid cell dif	GO:0045017 glycerolipid biosynthetic proc	GO:0017053 transcription repressor comple	GO:0043025 neuronal cell body	GO:0007296 vitellogenesis	R-MMU-8964058 HDL remodeling	GO:0048534 hematopoietic or lymphoid orga	GO:0045596 negative regulation of cell di	R-MMU-6791312 TP53 Regulates Transcription o	GO:0045598 regulation of fat cell differe	mmu05200 Pathways in cancer	TotalEvidenceCount
78600	Pde6h	1	0	1	1	Pde6h	phosphodiesterase 6H, cGMP-specific, cone, gamma	GO:0045742 positive regulation of epidermal growth factor receptor signaling pathway;GO:0045745 positive regulation of G protein-coupled receptor signaling pathway;GO:1901186 positive regulation of ERBB signaling pathway	(mmu00230)Purine metabolism; (mmu01100)Metabolic pathways	0	0	0	0	0	0	0	0	0	0	0	0	0	0	0	0	0	0	0	0	3
16971	Lrp1	1	0	1	1	Lrp1	low density lipoprotein receptor-related protein 1	GO:1905109 regulation of pulmonary blood vessel remodeling;GO:0048693 regulation of collateral sprouting of injured axon;GO:0048694 positive regulation of collateral sprouting of injured axon	(mmu04979)Cholesterol metabolism; (mmu05144)Malaria; (mmu05010)Alzheimer disease	0	0	0	0	0	0	0	0	0	0	0	0	1	0	1	0	0	0	0	0	3
72061	Aopep	1	1	1	0	Aopep	aminopeptidase O	GO:0006508 proteolysis;GO:0019538 protein metabolic process;GO:1901564 organonitrogen compound metabolic process		0	0	0	0	0	0	0	0	0	0	0	0	0	0	0	0	0	0	0	0	3
69065	Chac1	1	0	1	1	Chac1	ChaC, cation transport regulator 1	GO:0006751 glutathione catabolic process;GO:0042219 cellular modified amino acid catabolic process;GO:0044273 sulfur compound catabolic process	(mmu00480)Glutathione metabolism; (mmu01100)Metabolic pathways	0	0	0	0	0	0	0	0	0	0	0	0	0	0	0	0	0	0	0	0	3
67512	Agpat2	1	0	1	0	Agpat2	1-acylglycerol-3-phosphate O-acyltransferase 2 (lysophosphatidic acid acyltransferase, beta)	GO:0006654 phosphatidic acid biosynthetic process;GO:0046473 phosphatidic acid metabolic process;GO:0046474 glycerophospholipid biosynthetic process	(mmu04975)Fat digestion and absorption; (mmu00561)Glycerolipid metabolism; (mmu00564)Glycerophospholipid metabolism	0	0	0	0	0	0	0	0	0	0	1	0	0	0	0	0	0	0	0	0	2
102436	Lars2	0	1	1	0	Lars2	leucyl-tRNA synthetase, mitochondrial	GO:0006429 leucyl-tRNA aminoacylation;GO:0006418 tRNA aminoacylation for protein translation;GO:0043039 tRNA aminoacylation	(mmu00970)Aminoacyl-tRNA biosynthesis	0	0	0	0	0	0	0	0	0	0	0	0	0	0	0	0	0	0	0	0	2
244152	Tsku	1	0	1	0	Tsku	tsukushi, small leucine rich proteoglycan	GO:0042635 positive regulation of hair cycle;GO:1904761 negative regulation of myofibroblast differentiation;GO:1904760 regulation of myofibroblast differentiation		0	0	0	0	0	0	0	0	0	0	0	0	0	0	1	0	1	0	0	0	2
211914	Asap2	1	1	0	0	Asap2	ArfGAP with SH3 domain, ankyrin repeat and PH domain 2	GO:0043547 positive regulation of GTPase activity;GO:0043087 regulation of GTPase activity;GO:0051345 positive regulation of hydrolase activity	(mmu04666)Fc gamma R-mediated phagocytosis; (mmu04144)Endocytosis	0	0	0	0	0	0	0	0	0	0	0	0	0	0	0	0	0	0	0	0	2
74729	Setmar	1	0	1	0	Setmar	SET domain without mariner transposase fusion	GO:2000371 regulation of DNA topoisomerase (ATP-hydrolyzing) activity;GO:2000373 positive regulation of DNA topoisomerase (ATP-hydrolyzing) activity;GO:0015074 DNA integration	(mmu00310)Lysine degradation; (mmu01100)Metabolic pathways	1	0	0	0	0	0	0	0	0	0	0	0	0	0	0	0	0	0	0	0	2
60344	Fign	1	0	1	0	Fign	fidgetin	GO:0007626 locomotory behavior;GO:0051301 cell division;GO:0007610 behavior		0	0	0	0	0	0	0	0	0	0	0	0	0	0	0	0	0	0	0	0	2
105445	Dock9	1	1	0	0	Dock9	dedicator of cytokinesis 9	GO:0007264 small GTPase mediated signal transduction;GO:0043547 positive regulation of GTPase activity;GO:0043087 regulation of GTPase activity		0	0	0	0	0	0	0	0	0	0	0	0	0	0	0	0	0	0	0	0	2
67582	Slc25a26	1	0	0	1	Slc25a26	solute carrier family 25 (mitochondrial carrier, phosphate carrier), member 26	GO:0015805 S-adenosyl-L-methionine transport;GO:0015695 organic cation transport;GO:0072348 sulfur compound transport		0	0	0	0	0	0	0	0	0	0	0	0	0	0	0	0	0	0	0	0	2
17978	Ncoa2	1	0	1	0	Ncoa2	nuclear receptor coactivator 2	GO:1904016 response to Thyroglobulin triiodothyronine;GO:1904017 cellular response to Thyroglobulin triiodothyronine;GO:2000324 positive regulation of glucocorticoid receptor signaling pathway	(mmu04919)Thyroid hormone signaling pathway; (mmu04915)Estrogen signaling pathway	0	0	1	1	0	0	0	1	1	0	1	0	1	0	0	0	0	0	0	0	2
71722	Cic	1	1	0	0	Cic	capicua transcriptional repressor	GO:0035176 social behavior;GO:0051703 biological process involved in intraspecies interaction between organisms;GO:0048286 lung alveolus development	(mmu05017)Spinocerebellar ataxia	0	0	0	0	0	0	0	0	0	0	0	0	0	0	0	0	0	0	0	0	2
387524	Znrf2	1	1	0	0	Znrf2	zinc and ring finger 2	GO:0016567 protein ubiquitination;GO:0032446 protein modification by small protein conjugation;GO:0070647 protein modification by small protein conjugation or removal		0	0	0	0	0	0	0	0	0	0	0	0	0	0	0	0	0	0	0	0	2
12068	Bet1	1	0	1	0	Bet1	Bet1 golgi vesicular membrane trafficking protein	GO:0048280 vesicle fusion with Golgi apparatus;GO:0006906 vesicle fusion;GO:0090174 organelle membrane fusion	(mmu04130)SNARE interactions in vesicular transport	0	0	0	0	0	0	0	0	0	0	0	0	0	0	0	0	0	0	0	0	2
66105	Ube2d3	0	1	1	0	Ube2d3	ubiquitin-conjugating enzyme E2D 3	GO:0070979 protein K11-linked ubiquitination;GO:0070936 protein K48-linked ubiquitination;GO:0000209 protein polyubiquitination	(mmu04120)Ubiquitin mediated proteolysis; (mmu04141)Protein processing in endoplasmic reticulum	1	1	0	0	0	0	0	0	0	0	0	0	0	0	0	0	0	0	0	0	2
213053	Slc39a14	1	1	0	0	Slc39a14	solute carrier family 39 (zinc transporter), member 14	GO:0055071 manganese ion homeostasis;GO:0051344 negative regulation of cyclic-nucleotide phosphodiesterase activity;GO:0071421 manganese ion transmembrane transport	(mmu04216)Ferroptosis; (mmu05012)Parkinson disease; (mmu05010)Alzheimer disease	0	0	0	0	0	0	0	0	0	0	0	0	0	0	0	0	0	0	0	0	2
223775	Pim3	1	0	1	0	Pim3	proviral integration site 3	GO:0061179 negative regulation of insulin secretion involved in cellular response to glucose stimulus;GO:0016572 histone phosphorylation;GO:0046676 negative regulation of insulin secretion		0	0	0	0	0	0	0	0	0	0	0	0	0	0	0	0	0	0	0	0	2
14245	Lpin1	1	0	1	0	Lpin1	lipin 1	GO:1903730 regulation of phosphatidate phosphatase activity;GO:1903741 negative regulation of phosphatidate phosphatase activity;GO:0010868 negative regulation of triglyceride biosynthetic process	(mmu00561)Glycerolipid metabolism; (mmu00564)Glycerophospholipid metabolism; (mmu04936)Alcoholic liver disease	0	0	0	1	0	0	0	0	0	0	1	0	0	0	1	0	0	0	1	0	2
71302	Arhgap26	0	1	0	1	Arhgap26	Rho GTPase activating protein 26	GO:0051056 regulation of small GTPase mediated signal transduction;GO:0030036 actin cytoskeleton organization;GO:0030029 actin filament-based process		0	0	0	0	0	0	0	0	0	0	0	0	0	0	0	0	0	0	0	0	2
269473	Lrig2	1	1	0	0	Lrig2	leucine-rich repeats and immunoglobulin-like domains 2	GO:0051045 negative regulation of membrane protein ectodomain proteolysis;GO:0048681 negative regulation of axon regeneration;GO:0070571 negative regulation of neuron projection regeneration	(mmu04360)Axon guidance	0	0	0	0	0	0	0	0	0	0	0	0	1	0	0	0	0	0	0	0	2
94353	Hmgn3	1	0	1	0	Hmgn3	high mobility group nucleosomal binding domain 3	GO:0061178 regulation of insulin secretion involved in cellular response to glucose stimulus;GO:0050796 regulation of insulin secretion;GO:0090276 regulation of peptide hormone secretion		0	0	0	0	0	0	0	0	0	0	0	0	0	0	0	0	0	0	0	0	2
16177	Il1r1	1	0	0	1	Il1r1	interleukin 1 receptor, type I	GO:2000661 positive regulation of interleukin-1-mediated signaling pathway;GO:0010286 heat acclimation;GO:2000659 regulation of interleukin-1-mediated signaling pathway	(mmu04640)Hematopoietic cell lineage; (mmu04064)NF-kappa B signaling pathway; (mmu04659)Th17 cell differentiation	0	1	0	0	0	0	0	0	0	0	0	0	1	0	0	0	0	0	0	0	2
51810	Hnrnpu	0	1	1	0	Hnrnpu	heterogeneous nuclear ribonucleoprotein U	GO:1902889 protein localization to spindle microtubule;GO:1990280 RNA localization to chromatin;GO:2000371 regulation of DNA topoisomerase (ATP-hydrolyzing) activity	(mmu03040)Spliceosome	0	0	0	1	0	0	0	1	1	0	0	1	0	0	0	0	1	0	1	0	2
18708	Pik3r1	1	1	0	0	Pik3r1	phosphoinositide-3-kinase regulatory subunit 1	GO:0120182 regulation of focal adhesion disassembly;GO:0120183 positive regulation of focal adhesion disassembly;GO:1900103 positive regulation of endoplasmic reticulum unfolded protein response	(mmu04960)Aldosterone-regulated sodium reabsorption; (mmu04930)Type II diabetes mellitus; (mmu04973)Carbohydrate digestion and absorption	1	1	0	1	0	1	1	0	0	1	1	0	0	0	0	1	1	0	0	1	2
16599	Klf3	1	1	0	0	Klf3	Kruppel-like factor 3 (basic)	GO:0000122 negative regulation of transcription by RNA polymerase II;GO:0045892 negative regulation of transcription, DNA-templated;GO:1903507 negative regulation of nucleic acid-templated transcription	(mmu05202)Transcriptional misregulation in cancer	0	0	0	0	0	0	0	0	0	0	0	0	0	0	0	0	0	0	0	0	2
17750	Mt2	1	0	0	1	Mt2	metallothionein 2	GO:0010273 detoxification of copper ion;GO:1990169 stress response to copper ion;GO:0061687 detoxification of inorganic compound	(mmu04978)Mineral absorption	0	0	0	0	1	0	0	0	0	0	0	0	0	0	0	0	0	0	0	0	2
100861531	Rn45s	0	1	1	0	Rn45s	45S pre-ribosomal RNA		(mmu03008)Ribosome biogenesis in eukaryotes; (mmu03010)Ribosome	0	0	0	0	0	0	0	0	0	0	0	0	0	0	0	0	0	0	0	0	2
16439	Itpr2	1	0	1	0	Itpr2	inositol 1,4,5-triphosphate receptor 2	GO:0071361 cellular response to ethanol;GO:0071320 cellular response to cAMP;GO:0051209 release of sequestered calcium ion into cytosol	(mmu04730)Long-term depression; (mmu04929)GnRH secretion; (mmu04720)Long-term potentiation	0	0	0	0	0	0	0	0	0	0	0	0	1	0	0	0	0	0	0	0	2
12609	Cebpd	1	0	1	0	Cebpd	CCAAT/enhancer binding protein (C/EBP), delta	GO:0045669 positive regulation of osteoblast differentiation;GO:0045444 fat cell differentiation;GO:0002244 hematopoietic progenitor cell differentiation		0	0	0	0	0	0	0	0	0	0	0	0	0	0	0	1	0	0	0	0	2
22631	Ywhaz	0	1	0	0	Ywhaz	tyrosine 3-monooxygenase/tryptophan 5-monooxygenase activation protein, zeta polypeptide	GO:0008039 synaptic target recognition;GO:0090168 Golgi reassembly;GO:0002349 histamine production involved in inflammatory response	(mmu04114)Oocyte meiosis; (mmu04110)Cell cycle; (mmu04390)Hippo signaling pathway	0	1	0	1	0	1	1	0	0	0	0	0	0	0	0	0	0	1	0	0	1
100043102	4632428C04Rik	0	1	0	0	4632428C04Rik	RIKEN cDNA 4632428C04 gene	GO:0008150 biological_process		0	0	0	0	0	0	0	0	0	0	0	0	0	0	0	0	0	0	0	0	1
73469	Rnf38	0	1	0	0	Rnf38	ring finger protein 38	GO:0016567 protein ubiquitination;GO:0032446 protein modification by small protein conjugation;GO:0070647 protein modification by small protein conjugation or removal		0	0	0	0	0	0	0	0	0	0	0	0	0	0	0	0	0	0	0	0	1
269423	Abhd18	1	0	0	0	Abhd18	abhydrolase domain containing 18	GO:0008150 biological_process		0	0	0	0	0	0	0	0	0	0	0	0	0	0	0	0	0	0	0	0	1
12013	Bach1	1	0	0	0	Bach1	BTB and CNC homology 1, basic leucine zipper transcription factor 1	GO:0000117 regulation of transcription involved in G2/M transition of mitotic cell cycle;GO:0061418 regulation of transcription from RNA polymerase II promoter in response to hypoxia;GO:0000083 regulation of transcription involved in G1/S transition of mitotic cell cycle		1	0	0	0	0	0	0	0	0	0	0	0	0	0	0	0	0	0	0	0	1
110175	Ggct	0	1	0	0	Ggct	gamma-glutamyl cyclotransferase	GO:0001836 release of cytochrome c from mitochondria;GO:0008637 apoptotic mitochondrial changes;GO:0097190 apoptotic signaling pathway	(mmu00480)Glutathione metabolism; (mmu01100)Metabolic pathways	0	0	0	0	0	0	0	0	0	0	0	0	0	0	0	0	0	0	0	0	1
12304	Pdia4	0	1	0	0	Pdia4	protein disulfide isomerase associated 4	GO:1903334 positive regulation of protein folding;GO:1903332 regulation of protein folding;GO:0061077 chaperone-mediated protein folding	(mmu04918)Thyroid hormone synthesis; (mmu04141)Protein processing in endoplasmic reticulum	0	0	0	0	0	0	0	0	0	0	0	0	0	0	0	0	0	0	0	0	1
73887	4930417O22Rik	1	0	0	0	4930417O22Rik	RIKEN cDNA 4930417O22 gene	GO:0008150 biological_process		0	0	0	0	0	0	0	0	0	0	0	0	0	0	0	0	0	0	0	0	1
11972	Atp6v0d1	0	1	0	0	Atp6v0d1	ATPase, H+ transporting, lysosomal V0 subunit D1	GO:0036295 cellular response to increased oxygen levels;GO:0036296 response to increased oxygen levels;GO:0007035 vacuolar acidification	(mmu04966)Collecting duct acid secretion; (mmu04721)Synaptic vesicle cycle; (mmu05323)Rheumatoid arthritis	0	0	0	0	0	0	0	0	0	0	0	0	0	0	0	0	0	0	0	0	1
320014	B930025P03Rik	1	0	0	0	B930025P03Rik	RIKEN cDNA B930025P03 gene	GO:0008150 biological_process		0	0	0	0	0	0	0	0	0	0	0	0	0	0	0	0	0	0	0	0	1
21898	Tlr4	1	0	0	0	Tlr4	toll-like receptor 4	GO:0002537 nitric oxide production involved in inflammatory response;GO:0032707 negative regulation of interleukin-23 production;GO:1903971 positive regulation of response to macrophage colony-stimulating factor	(mmu05144)Malaria; (mmu05134)Legionellosis; (mmu05321)Inflammatory bowel disease	0	1	0	0	0	0	0	0	0	0	0	0	0	0	0	0	0	0	0	0	1
227154	Stradb	0	1	0	0	Stradb	STE20-related kinase adaptor beta	GO:1901099 negative regulation of signal transduction in absence of ligand;GO:2001240 negative regulation of extrinsic apoptotic signaling pathway in absence of ligand;GO:0006611 protein export from nucleus	(mmu04152)AMPK signaling pathway; (mmu04150)mTOR signaling pathway	0	0	0	0	0	0	1	0	0	0	0	0	0	0	0	0	0	0	0	0	1
24056	Sh3bp5	0	1	0	0	Sh3bp5	SH3-domain binding protein 5 (BTK-associated)	GO:0061099 negative regulation of protein tyrosine kinase activity;GO:0050732 negative regulation of peptidyl-tyrosine phosphorylation;GO:0061097 regulation of protein tyrosine kinase activity		0	0	0	0	0	0	0	0	0	0	0	0	0	0	0	0	0	0	0	0	1
102638832	Gm28590	0	0	1	0	Gm28590	predicted gene 28590			0	0	0	0	0	0	0	0	0	0	0	0	0	0	0	0	0	0	0	0	1
58220	Pard6b	0	1	0	0	Pard6b	par-6 family cell polarity regulator beta	GO:0007098 centrosome cycle;GO:0031023 microtubule organizing center organization;GO:0007043 cell-cell junction assembly	(mmu04390)Hippo signaling pathway; (mmu04530)Tight junction; (mmu04360)Axon guidance	0	0	0	0	0	1	0	0	0	0	0	0	0	0	0	0	0	0	0	0	1
68750	Rreb1	1	0	0	0	Rreb1	ras responsive element binding protein 1	GO:1903691 positive regulation of wound healing, spreading of epidermal cells;GO:2000394 positive regulation of lamellipodium morphogenesis;GO:0033601 positive regulation of mammary gland epithelial cell proliferation		0	0	0	0	0	0	0	0	0	0	0	0	0	0	0	0	0	0	1	0	1
14874	Gstz1	0	1	0	0	Gstz1	glutathione transferase zeta 1 (maleylacetoacetate isomerase)	GO:0006572 tyrosine catabolic process;GO:0006559 L-phenylalanine catabolic process;GO:1902222 erythrose 4-phosphate/phosphoenolpyruvate family amino acid catabolic process	(mmu00350)Tyrosine metabolism; (mmu01100)Metabolic pathways	0	0	0	0	0	0	0	0	0	0	0	0	0	0	0	0	0	0	0	0	1
22253	Unc5c	1	0	0	0	Unc5c	unc-5 netrin receptor C	GO:0033564 anterior/posterior axon guidance;GO:1990791 dorsal root ganglion development;GO:0061643 chemorepulsion of axon	(mmu04360)Axon guidance	0	0	0	0	0	1	0	0	0	0	0	0	1	0	0	0	0	0	0	0	1
100041099	Gm3137	1	0	0	0	Gm3137	predicted gene, 3137	GO:0008150 biological_process		0	0	0	0	0	0	0	0	0	0	0	0	0	0	0	0	0	0	0	0	1
11861	Arl4a	1	0	0	0	Arl4a	ADP-ribosylation factor-like 4A	GO:0050873 brown fat cell differentiation;GO:0045444 fat cell differentiation;GO:0006886 intracellular protein transport		0	0	0	0	0	0	0	0	0	0	0	0	0	0	0	0	0	0	0	0	1
19244	Ptp4a2	0	1	0	0	Ptp4a2	protein tyrosine phosphatase 4a2	GO:0006470 protein dephosphorylation;GO:0016311 dephosphorylation;GO:0006796 phosphate-containing compound metabolic process		0	0	0	0	0	0	0	0	0	0	0	0	0	0	0	0	0	0	0	0	1
106205	Zc3h7a	0	0	1	0	Zc3h7a	zinc finger CCCH type containing 7 A	GO:0035196 production of miRNAs involved in gene silencing by miRNA;GO:0031050 dsRNA processing;GO:0070918 production of small RNA involved in gene silencing by RNA		0	0	0	0	0	0	0	0	0	0	0	0	0	0	0	0	0	0	0	0	1
18671	Abcb1a	1	0	0	0	Abcb1a	ATP-binding cassette, sub-family B (MDR/TAP), member 1A	GO:0033231 carbohydrate export;GO:0043215 daunorubicin transport;GO:1904446 positive regulation of establishment of Sertoli cell barrier	(mmu02010)ABC transporters; (mmu04976)Bile secretion; (mmu05226)Gastric cancer	0	0	0	0	0	0	0	0	0	0	0	0	0	0	0	0	0	0	0	0	1
217216	Hrob	0	0	1	0	Hrob	homologous recombination factor with OB-fold	GO:0036297 interstrand cross-link repair;GO:0000731 DNA synthesis involved in DNA repair;GO:0071897 DNA biosynthetic process		1	0	0	0	0	0	0	0	0	0	0	0	0	0	0	0	0	0	0	0	1
192196	Luc7l2	0	1	0	0	Luc7l2	LUC7-like 2 (S. cerevisiae)	GO:0006376 mRNA splice site selection;GO:0000245 spliceosomal complex assembly;GO:0022618 ribonucleoprotein complex assembly		0	0	0	0	0	0	0	0	0	0	0	0	0	0	0	0	0	0	0	0	1
378702	Serf2	0	1	0	0	Serf2	small EDRK-rich factor 2	GO:0031648 protein destabilization;GO:0031647 regulation of protein stability;GO:0065008 regulation of biological quality		0	0	0	0	0	0	0	0	0	0	0	0	0	0	0	0	0	0	0	0	1
269109	Dpp10	1	0	0	0	Dpp10	dipeptidylpeptidase 10	GO:1903078 positive regulation of protein localization to plasma membrane;GO:1904377 positive regulation of protein localization to cell periphery;GO:1901379 regulation of potassium ion transmembrane transport		0	0	0	0	0	0	0	0	0	0	0	0	0	0	0	0	0	0	0	0	1
54343	Atf7ip	0	1	0	0	Atf7ip	activating transcription factor 7 interacting protein	GO:0045898 regulation of RNA polymerase II transcription preinitiation complex assembly;GO:0090309 positive regulation of DNA methylation-dependent heterochromatin assembly;GO:0031453 positive regulation of heterochromatin assembly		1	0	0	0	0	0	0	0	0	0	0	1	0	0	0	0	0	0	0	0	1
23991	Cib1	0	1	0	0	Cib1	calcium and integrin binding 1 (calmyrin)	GO:1905938 positive regulation of germ cell proliferation;GO:2000256 positive regulation of male germ cell proliferation;GO:0007113 endomitotic cell cycle		1	0	0	0	0	1	0	0	0	1	0	0	0	0	0	1	1	0	0	0	1
69938	Scrn1	1	0	0	0	Scrn1	secernin 1	GO:0006887 exocytosis;GO:0032940 secretion by cell;GO:0140352 export from cell		0	0	0	0	0	0	0	0	0	0	0	0	0	0	0	0	0	0	0	0	1
11555	Adrb2	1	0	0	0	Adrb2	adrenergic receptor, beta 2	GO:0003059 positive regulation of the force of heart contraction by epinephrine;GO:0002032 desensitization of G protein-coupled receptor signaling pathway by arrestin;GO:0002025 norepinephrine-epinephrine-mediated vasodilation involved in regulation of systemic arterial blood pressure	(mmu04923)Regulation of lipolysis in adipocytes; (mmu04924)Renin secretion; (mmu04970)Salivary secretion	0	0	1	0	0	0	0	0	0	0	0	0	1	0	0	0	0	0	0	0	1
26359	Anxa10	1	0	0	0	Anxa10	annexin A10			0	0	0	0	0	0	0	0	0	0	0	0	0	0	0	0	0	0	0	0	1
100502841	Epg5	0	1	0	0	Epg5	ectopic P-granules autophagy protein 5 homolog (C. elegans)	GO:1990784 response to dsDNA;GO:1990786 cellular response to dsDNA;GO:0034162 toll-like receptor 9 signaling pathway		0	0	0	0	0	0	0	0	0	0	0	0	0	0	0	0	0	0	0	0	1
102466969	Mir6350	1	0	0	0	Mir6350	microRNA 6350			0	0	0	0	0	0	0	0	0	0	0	0	0	0	0	0	0	0	0	0	1
233552	Gdpd5	0	1	0	0	Gdpd5	glycerophosphodiester phosphodiesterase domain containing 5	GO:0048505 regulation of timing of cell differentiation;GO:0040034 regulation of development, heterochronic;GO:0021895 cerebral cortex neuron differentiation		0	0	0	0	0	0	0	0	0	0	0	0	0	0	0	0	0	0	0	0	1
546648	Klhdc7b	1	0	0	0	Klhdc7b	kelch domain containing 7B	GO:0008150 biological_process		0	0	0	0	0	0	0	0	0	0	0	0	0	0	0	0	0	0	0	0	1
66268	Pigyl	0	1	0	0	Pigyl	phosphatidylinositol glycan anchor biosynthesis, class Y-like	GO:0006506 GPI anchor biosynthetic process;GO:0006505 GPI anchor metabolic process;GO:0009247 glycolipid biosynthetic process	(mmu00563)Glycosylphosphatidylinositol (GPI)-anchor biosynthesis; (mmu01100)Metabolic pathways	0	0	0	0	0	0	0	0	0	0	1	0	0	0	0	0	0	0	0	0	1
75547	Akap13	1	0	0	0	Akap13	A kinase (PRKA) anchor protein 13	GO:0086023 adenylate cyclase-activating adrenergic receptor signaling pathway involved in heart process;GO:1900169 regulation of glucocorticoid mediated signaling pathway;GO:0086103 G protein-coupled receptor signaling pathway involved in heart process	(mmu04928)Parathyroid hormone synthesis, secretion and action; (mmu05163)Human cytomegalovirus infection	0	0	0	0	0	0	0	0	0	0	0	0	0	0	0	0	0	0	0	0	1
544963	Iqgap2	0	0	1	0	Iqgap2	IQ motif containing GTPase activating protein 2	GO:0070493 thrombin-activated receptor signaling pathway;GO:0034314 Arp2/3 complex-mediated actin nucleation;GO:0045010 actin nucleation	(mmu04810)Regulation of actin cytoskeleton	0	0	0	0	0	0	0	0	0	0	0	0	0	0	0	0	0	0	0	0	1
20482	Skil	1	0	0	0	Skil	SKI-like	GO:1902231 positive regulation of intrinsic apoptotic signaling pathway in response to DNA damage;GO:1902043 positive regulation of extrinsic apoptotic signaling pathway via death domain receptors;GO:0070306 lens fiber cell differentiation	(mmu04550)Signaling pathways regulating pluripotency of stem cells	0	0	0	0	0	0	0	0	0	0	0	0	0	0	0	0	1	0	0	0	1
238564	Mylk4	1	0	0	0	Mylk4	myosin light chain kinase family, member 4	(Human)GO:0006468 protein phosphorylation;GO:0016310 phosphorylation;GO:0006796 phosphate-containing compound metabolic process	(mmu04971)Gastric acid secretion; (mmu04611)Platelet activation; (mmu04371)Apelin signaling pathway	0	0	0	0	0	0	0	0	0	0	0	0	0	0	0	0	0	0	0	0	1
380912	Zfp395	0	1	0	0	Zfp395	zinc finger protein 395	GO:0045944 positive regulation of transcription by RNA polymerase II;GO:0045893 positive regulation of transcription, DNA-templated;GO:1903508 positive regulation of nucleic acid-templated transcription		0	0	0	0	0	0	0	0	0	0	0	0	0	0	0	0	0	0	0	0	1
20085	Rps19	0	1	0	0	Rps19	ribosomal protein S19	GO:0060265 positive regulation of respiratory burst involved in inflammatory response;GO:0060266 negative regulation of respiratory burst involved in inflammatory response;GO:0060267 positive regulation of respiratory burst	(mmu03010)Ribosome; (mmu05171)Coronavirus disease - COVID-19	0	0	0	0	0	1	0	0	0	0	0	0	0	0	0	1	0	0	0	0	1
230126	Shb	0	1	0	0	Shb	src homology 2 domain-containing transforming protein B	GO:1900194 negative regulation of oocyte maturation;GO:1900193 regulation of oocyte maturation;GO:1903430 negative regulation of cell maturation		0	0	0	0	0	0	0	0	0	1	0	0	0	0	0	1	1	0	0	0	1
58235	Nectin1	1	0	0	0	Nectin1	nectin cell adhesion molecule 1	GO:0019062 virion attachment to host cell;GO:0044650 adhesion of symbiont to host cell;GO:0002934 desmosome organization	(mmu04520)Adherens junction; (mmu04514)Cell adhesion molecules; (mmu05168)Herpes simplex virus 1 infection	0	0	0	0	0	0	0	0	0	0	0	0	1	0	0	0	0	0	0	0	1
17912	Myo1b	1	0	0	0	Myo1b	myosin IB	GO:0033572 transferrin transport;GO:0030050 vesicle transport along actin filament;GO:0099515 actin filament-based transport	(Human)(hsa05130)Pathogenic Escherichia coli infection	0	0	0	0	0	0	0	0	0	0	0	0	0	0	0	0	0	0	0	0	1
270066	Slc35e1	0	1	0	0	Slc35e1	solute carrier family 35, member E1	(Human)GO:0055085 transmembrane transport;GO:0006810 transport;GO:0051234 establishment of localization		0	0	0	0	0	0	0	0	0	0	0	0	0	0	0	0	0	0	0	0	1
55961	Slc13a1	1	0	0	0	Slc13a1	solute carrier family 13 (sodium/sulfate symporters), member 1	GO:0008272 sulfate transport;GO:0072348 sulfur compound transport;GO:0015698 inorganic anion transport		0	0	0	0	0	0	0	0	0	0	0	0	0	0	0	0	0	0	0	0	1
791417	Gm14164	1	0	0	0	Gm14164	predicted gene 14164	GO:0008150 biological_process		0	0	0	0	0	0	0	0	0	0	0	0	0	0	0	0	0	0	0	0	1
18035	Nfkbia	0	1	0	0	Nfkbia	nuclear factor of kappa light polypeptide gene enhancer in B cells inhibitor, alpha	GO:0070427 nucleotide-binding oligomerization domain containing 1 signaling pathway;GO:0007253 cytoplasmic sequestering of NF-kappaB;GO:0070423 nucleotide-binding oligomerization domain containing signaling pathway	(mmu05134)Legionellosis; (mmu04623)Cytosolic DNA-sensing pathway; (mmu04622)RIG-I-like receptor signaling pathway	0	1	0	1	0	0	0	0	0	1	0	0	0	0	0	0	1	0	0	1	1
23986	Eci2	0	1	0	0	Eci2	enoyl-Coenzyme A delta isomerase 2	GO:0006635 fatty acid beta-oxidation;GO:0019395 fatty acid oxidation;GO:0009062 fatty acid catabolic process	(mmu00071)Fatty acid degradation; (mmu04146)Peroxisome	0	0	0	0	0	0	0	0	0	0	1	0	0	0	0	0	0	0	0	0	1
71941	Cars2	1	0	0	0	Cars2	cysteinyl-tRNA synthetase 2 (mitochondrial)(putative)	GO:0006423 cysteinyl-tRNA aminoacylation;GO:0006418 tRNA aminoacylation for protein translation;GO:0043039 tRNA aminoacylation	(mmu00970)Aminoacyl-tRNA biosynthesis	0	0	0	0	0	0	0	0	0	0	0	0	0	0	0	0	0	0	0	0	1
71746	Rgl3	1	0	0	0	Rgl3	ral guanine nucleotide dissociation stimulator-like 3	GO:0007265 Ras protein signal transduction;GO:0007264 small GTPase mediated signal transduction;GO:0043547 positive regulation of GTPase activity		0	0	0	0	0	0	0	0	0	0	0	0	0	0	0	0	0	0	0	0	1
12396	Cbfa2t2	0	1	0	0	Cbfa2t2	CBFA2/RUNX1 translocation partner 2	GO:0060575 intestinal epithelial cell differentiation;GO:0045746 negative regulation of Notch signaling pathway;GO:0008593 regulation of Notch signaling pathway		0	0	0	0	0	0	0	0	0	0	0	1	0	0	0	0	0	0	0	0	1
12144	Blm	1	0	0	0	Blm	Bloom syndrome, RecQ like helicase	GO:0044806 G-quadruplex DNA unwinding;GO:0045950 negative regulation of mitotic recombination;GO:0072757 cellular response to camptothecin	(mmu03440)Homologous recombination; (mmu03460)Fanconi anemia pathway	1	0	0	0	0	0	0	0	0	0	0	0	0	0	0	1	0	0	0	0	1
19274	Ptprm	0	1	0	0	Ptprm	protein tyrosine phosphatase, receptor type, M	GO:0031290 retinal ganglion cell axon guidance;GO:0010842 retina layer formation;GO:0010596 negative regulation of endothelial cell migration	(mmu04520)Adherens junction; (mmu04514)Cell adhesion molecules	0	0	0	0	0	0	0	0	0	0	0	0	0	0	0	0	0	0	0	0	1
100316675	Mir467h	1	0	0	0	Mir467h	microRNA 467h			0	0	0	0	0	0	0	0	0	0	0	0	0	0	0	0	0	0	0	0	1
16819	Lcn2	0	0	1	0	Lcn2	lipocalin 2	GO:0009635 response to herbicide;GO:0015891 siderophore transport;GO:1905956 positive regulation of endothelial tube morphogenesis	(mmu04657)IL-17 signaling pathway	0	0	0	0	0	0	0	0	1	0	0	0	0	0	0	0	0	0	0	0	1
211924	Dsg1c	1	0	0	0	Dsg1c	desmoglein 1 gamma	GO:0007156 homophilic cell adhesion via plasma membrane adhesion molecules;GO:0050821 protein stabilization;GO:0098742 cell-cell adhesion via plasma-membrane adhesion molecules	(mmu05150)Staphylococcus aureus infection	0	0	0	0	0	0	0	0	0	0	0	0	0	0	0	0	0	0	0	0	1
59093	Pcbp3	0	1	0	0	Pcbp3	poly(rC) binding protein 3	GO:0000122 negative regulation of transcription by RNA polymerase II;GO:0045892 negative regulation of transcription, DNA-templated;GO:1903507 negative regulation of nucleic acid-templated transcription		0	0	0	0	0	0	0	0	0	0	0	0	0	0	0	0	0	0	0	0	1
20515	Slc20a1	0	1	0	0	Slc20a1	solute carrier family 20, member 1	GO:0035435 phosphate ion transmembrane transport;GO:0006817 phosphate ion transport;GO:0098661 inorganic anion transmembrane transport		0	0	0	0	0	0	0	0	0	0	0	0	0	0	0	0	0	0	0	0	1
103573	Xpo1	0	1	0	0	Xpo1	exportin 1	GO:0000055 ribosomal large subunit export from nucleus;GO:0000056 ribosomal small subunit export from nucleus;GO:0000054 ribosomal subunit export from nucleus	(mmu03013)Nucleocytoplasmic transport; (mmu03008)Ribosome biogenesis in eukaryotes; (mmu05164)Influenza A	0	1	0	0	0	0	0	0	0	0	0	0	0	0	0	0	0	0	0	0	1
21847	Klf10	0	1	0	0	Klf10	Kruppel-like factor 10	GO:0045672 positive regulation of osteoclast differentiation;GO:0035019 somatic stem cell population maintenance;GO:0030282 bone mineralization		0	0	0	0	0	0	0	1	0	1	0	0	0	0	0	0	0	0	0	0	1
108168278	Gm46545	0	0	1	0	Gm46545	predicted gene, 46545			0	0	0	0	0	0	0	0	0	0	0	0	0	0	0	0	0	0	0	0	1
252838	Tox	1	0	0	0	Tox	thymocyte selection-associated high mobility group box	GO:0002364 NK T cell lineage commitment;GO:0043375 CD8-positive, alpha-beta T cell lineage commitment;GO:1902232 regulation of positive thymic T cell selection		0	0	0	0	0	0	0	0	0	0	0	0	0	0	0	1	0	0	0	0	1
192657	Ell2	0	1	0	0	Ell2	elongation factor for RNA polymerase II 2	GO:0042795 snRNA transcription by RNA polymerase II;GO:0009301 snRNA transcription;GO:0032968 positive regulation of transcription elongation from RNA polymerase II promoter		0	0	0	0	0	0	0	0	0	0	0	0	0	0	0	0	0	0	0	0	1
59027	Nampt	1	0	0	0	Nampt	nicotinamide phosphoribosyltransferase	GO:0014916 regulation of lung blood pressure;GO:0009435 NAD biosynthetic process;GO:0019359 nicotinamide nucleotide biosynthetic process	(mmu00760)Nicotinate and nicotinamide metabolism; (mmu04621)NOD-like receptor signaling pathway; (mmu01100)Metabolic pathways	0	0	0	0	0	0	0	1	0	0	1	0	0	0	0	0	0	0	0	0	1
16477	Junb	0	1	0	0	Junb	jun B proto-oncogene	GO:0033687 osteoblast proliferation;GO:0060136 embryonic process involved in female pregnancy;GO:0046697 decidualization	(mmu04668)TNF signaling pathway; (mmu04935)Growth hormone synthesis, secretion and action; (mmu04380)Osteoclast differentiation	0	1	0	1	1	0	0	0	0	0	0	0	0	0	0	1	0	0	0	0	1
14071	F9	1	0	0	0	F9	coagulation factor IX	GO:0007597 blood coagulation, intrinsic pathway;GO:0072378 blood coagulation, fibrin clot formation;GO:0072376 protein activation cascade	(mmu04610)Complement and coagulation cascades	0	0	0	0	0	0	0	0	0	0	0	0	0	0	0	0	0	0	0	0	1
21818	Tgm3	1	0	0	0	Tgm3	transglutaminase 3, E polypeptide	GO:0043163 cell envelope organization;GO:0031424 keratinization;GO:0018149 peptide cross-linking		0	0	0	0	0	0	0	0	0	0	0	0	0	0	0	0	0	0	0	0	1
22685	Zfp239	0	1	0	0	Zfp239	zinc finger protein 239	GO:0000122 negative regulation of transcription by RNA polymerase II;GO:0045892 negative regulation of transcription, DNA-templated;GO:1903507 negative regulation of nucleic acid-templated transcription		0	0	0	0	0	0	0	0	0	0	0	0	0	0	0	0	0	0	0	0	1
22782	Slc30a1	0	1	0	0	Slc30a1	solute carrier family 30 (zinc transporter), member 1	GO:0071581 regulation of zinc ion transmembrane import;GO:0071584 negative regulation of zinc ion transmembrane import;GO:0071580 regulation of zinc ion transmembrane transport	(mmu04978)Mineral absorption	0	0	0	0	1	0	0	0	0	0	0	0	0	0	0	0	0	0	0	0	1
56490	Zbtb20	1	0	0	0	Zbtb20	zinc finger and BTB domain containing 20	GO:0045821 positive regulation of glycolytic process;GO:0045981 positive regulation of nucleotide metabolic process;GO:1900544 positive regulation of purine nucleotide metabolic process		0	0	1	0	0	0	0	0	0	0	0	0	0	0	0	0	0	0	0	0	1
100504525	Gm20268	0	0	1	0	Gm20268	predicted gene, 20268			0	0	0	0	0	0	0	0	0	0	0	0	0	0	0	0	0	0	0	0	1
14236	Foxn2	1	0	0	0	Foxn2	forkhead box N2	GO:0035914 skeletal muscle cell differentiation;GO:0007519 skeletal muscle tissue development;GO:0060538 skeletal muscle organ development		0	0	0	0	0	0	0	0	0	0	0	0	0	0	0	0	0	0	0	0	1
18633	Pex16	0	1	0	0	Pex16	peroxisomal biogenesis factor 16	GO:0032581 ER-dependent peroxisome organization;GO:0106101 ER-dependent peroxisome localization;GO:0016557 peroxisome membrane biogenesis	(mmu04146)Peroxisome	0	0	0	0	0	0	0	0	0	0	0	0	0	0	0	0	0	0	0	0	1
68263	Pdhb	0	1	0	0	Pdhb	pyruvate dehydrogenase (lipoamide) beta	GO:0006086 acetyl-CoA biosynthetic process from pyruvate;GO:0061732 mitochondrial acetyl-CoA biosynthetic process from pyruvate;GO:0006085 acetyl-CoA biosynthetic process	(mmu00020)Citrate cycle (TCA cycle); (mmu00620)Pyruvate metabolism; (mmu00010)Glycolysis / Gluconeogenesis	0	0	0	0	0	0	0	0	0	0	1	0	0	0	0	0	0	0	0	0	1
70097	Sash1	1	0	0	0	Sash1	SAM and SH3 domain containing 1	GO:1902498 regulation of protein autoubiquitination;GO:0031666 positive regulation of lipopolysaccharide-mediated signaling pathway;GO:1900044 regulation of protein K63-linked ubiquitination		0	0	0	0	0	1	0	0	0	0	0	0	0	0	0	0	0	0	0	0	1
16206	Lrig1	0	1	0	0	Lrig1	leucine-rich repeats and immunoglobulin-like domains 1	GO:0032474 otolith morphogenesis;GO:0048840 otolith development;GO:0060384 innervation		0	0	0	0	0	0	0	0	0	0	0	0	0	0	0	0	0	0	0	0	1
14011	Etv6	1	0	0	0	Etv6	ets variant 6	GO:0097152 mesenchymal cell apoptotic process;GO:0007296 vitellogenesis;GO:0007028 cytoplasm organization	(mmu05202)Transcriptional misregulation in cancer	0	0	0	0	0	0	0	0	0	0	0	0	0	1	0	1	0	0	0	0	1
65079	Rtn4r	1	0	0	0	Rtn4r	reticulon 4 receptor	GO:0023041 neuronal signal transduction;GO:0048681 negative regulation of axon regeneration;GO:0070571 negative regulation of neuron projection regeneration		0	0	0	0	0	0	0	0	0	0	0	0	1	0	0	0	1	0	0	0	1
171508	Creld1	0	1	0	0	Creld1	cysteine-rich with EGF-like domains 1	GO:0008150 biological_process		0	0	0	0	0	0	0	0	0	0	0	0	0	0	0	0	0	0	0	0	1
18458	Pabpc1	0	1	0	0	Pabpc1	poly(A) binding protein, cytoplasmic 1	GO:0060213 positive regulation of nuclear-transcribed mRNA poly(A) tail shortening;GO:1900153 positive regulation of nuclear-transcribed mRNA catabolic process, deadenylation-dependent decay;GO:0060211 regulation of nuclear-transcribed mRNA poly(A) tail shortening	(mmu03018)RNA degradation; (mmu03015)mRNA surveillance pathway	0	0	0	0	0	0	0	0	0	0	0	0	0	0	0	0	0	1	0	0	1
68364	0610030E20Rik	1	0	0	0	0610030E20Rik	RIKEN cDNA 0610030E20 gene	GO:0008150 biological_process		0	0	0	0	0	0	0	0	0	0	0	0	0	0	0	0	0	0	0	0	1
102465766	Mir7661	1	0	0	0	Mir7661	microRNA 7661			0	0	0	0	0	0	0	0	0	0	0	0	0	0	0	0	0	0	0	0	1
13716	Ell	0	1	0	0	Ell	elongation factor RNA polymerase II	GO:0042796 snRNA transcription by RNA polymerase III;GO:0042795 snRNA transcription by RNA polymerase II;GO:0009301 snRNA transcription		0	0	0	0	0	0	0	0	0	0	0	0	0	0	0	0	0	1	0	0	1
70377	Derl3	0	1	0	0	Derl3	Der1-like domain family, member 3	GO:1904153 negative regulation of retrograde protein transport, ER to cytosol;GO:0070862 negative regulation of protein exit from endoplasmic reticulum;GO:1904152 regulation of retrograde protein transport, ER to cytosol	(mmu04141)Protein processing in endoplasmic reticulum	0	0	0	0	0	0	1	0	0	0	0	0	0	0	0	0	0	0	0	0	1
140488	Igf2bp3	0	0	1	0	Igf2bp3	insulin-like growth factor 2 mRNA binding protein 3	GO:0051028 mRNA transport;GO:0050657 nucleic acid transport;GO:0050658 RNA transport		0	0	0	0	0	0	0	0	0	0	0	0	0	0	0	0	0	0	0	0	1
216033	Ctnna3	0	0	1	0	Ctnna3	catenin (cadherin associated protein), alpha 3	GO:0086073 bundle of His cell-Purkinje myocyte adhesion involved in cell communication;GO:0086042 cardiac muscle cell-cardiac muscle cell adhesion;GO:0098911 regulation of ventricular cardiac muscle cell action potential	(mmu05213)Endometrial cancer; (mmu04520)Adherens junction; (mmu05100)Bacterial invasion of epithelial cells	0	0	0	0	0	0	0	0	0	0	0	0	0	0	1	0	0	0	0	1	1
71876	Cenpu	0	1	0	0	Cenpu	centromere protein U	GO:0043009 chordate embryonic development;GO:0009792 embryo development ending in birth or egg hatching;GO:0009790 embryo development		0	0	0	0	0	0	0	0	0	0	0	0	0	0	0	0	0	0	0	0	1
12193	Zfp36l2	0	1	0	0	Zfp36l2	zinc finger protein 36, C3H type-like 2	GO:0097011 cellular response to granulocyte macrophage colony-stimulating factor stimulus;GO:0097012 response to granulocyte macrophage colony-stimulating factor;GO:0048103 somatic stem cell division	(mmu04218)Cellular senescence	0	0	0	0	0	0	0	0	0	1	0	0	0	0	0	1	1	0	1	0	1
243846	Ccdc9	0	1	0	0	Ccdc9	coiled-coil domain containing 9	GO:0008150 biological_process		0	0	0	0	0	0	0	0	0	0	0	0	0	0	0	0	0	0	0	0	1
28248	Slco1a1	1	0	0	0	Slco1a1	solute carrier organic anion transporter family, member 1a1	GO:0043252 sodium-independent organic anion transport;GO:0035634 response to stilbenoid;GO:0015721 bile acid and bile salt transport	(mmu04976)Bile secretion	0	0	0	0	0	0	0	0	0	0	0	0	0	0	0	0	0	0	0	0	1
224794	Enpp4	0	1	0	0	Enpp4	ectonucleotide pyrophosphatase/phosphodiesterase 4	GO:0046130 purine ribonucleoside catabolic process;GO:0006152 purine nucleoside catabolic process;GO:0042454 ribonucleoside catabolic process	(mmu00230)Purine metabolism; (mmu01100)Metabolic pathways	0	0	0	0	0	0	0	0	0	0	0	0	0	0	0	0	0	0	0	0	1
18130	Ints6	0	1	0	0	Ints6	integrator complex subunit 6	GO:0034472 snRNA 3'-end processing;GO:0016180 snRNA processing;GO:0016073 snRNA metabolic process		0	0	0	0	0	0	0	0	0	0	0	0	0	0	0	0	0	0	0	0	1
28078	Prl5a1	1	0	0	0	Prl5a1	prolactin family 5, subfamily a, member 1	GO:1903489 positive regulation of lactation;GO:1903487 regulation of lactation;GO:0046427 positive regulation of receptor signaling pathway via JAK-STAT	(mmu04917)Prolactin signaling pathway; (mmu04630)JAK-STAT signaling pathway; (mmu04060)Cytokine-cytokine receptor interaction	0	0	0	0	0	0	0	0	0	0	0	0	0	0	0	0	0	0	0	0	1
19089	Prkcsh	0	1	0	0	Prkcsh	protein kinase C substrate 80K-H	GO:0006491 N-glycan processing;GO:0001889 liver development;GO:0061008 hepaticobiliary system development	(mmu04141)Protein processing in endoplasmic reticulum	0	0	0	0	0	1	0	0	0	0	0	0	0	0	0	0	0	0	0	0	1
19015	Ppard	1	0	0	0	Ppard	peroxisome proliferator activator receptor delta	GO:0006776 vitamin A metabolic process;GO:0051546 keratinocyte migration;GO:0043415 positive regulation of skeletal muscle tissue regeneration	(mmu05221)Acute myeloid leukemia; (mmu03320)PPAR signaling pathway; (mmu04310)Wnt signaling pathway	0	0	1	1	0	0	0	0	0	0	1	0	0	0	0	0	1	0	1	1	1
18971	Pold1	0	1	0	0	Pold1	polymerase (DNA directed), delta 1, catalytic subunit	GO:0045004 DNA replication proofreading;GO:0070987 error-free translesion synthesis;GO:0006287 base-excision repair, gap-filling	(mmu03430)Mismatch repair; (mmu03030)DNA replication; (mmu03410)Base excision repair	1	0	0	0	0	0	0	0	0	0	0	0	0	0	0	0	0	0	0	0	1
230514	Leprot	0	1	0	0	Leprot	leptin receptor overlapping transcript	GO:0060400 negative regulation of growth hormone receptor signaling pathway;GO:0060398 regulation of growth hormone receptor signaling pathway;GO:2000009 negative regulation of protein localization to cell surface		0	0	0	0	0	0	0	0	0	0	0	0	0	0	0	0	0	0	0	0	1
18143	Npas2	1	0	0	0	Npas2	neuronal PAS domain protein 2	GO:2000987 positive regulation of behavioral fear response;GO:0042745 circadian sleep/wake cycle;GO:1903367 positive regulation of fear response	(mmu04710)Circadian rhythm	0	0	0	0	0	0	0	1	0	0	0	0	0	0	0	0	0	0	0	0	1
244416	Ppp1r3b	1	0	0	0	Ppp1r3b	protein phosphatase 1, regulatory subunit 3B	GO:0005981 regulation of glycogen catabolic process;GO:0043471 regulation of cellular carbohydrate catabolic process;GO:0005979 regulation of glycogen biosynthetic process	(mmu04931)Insulin resistance; (mmu04910)Insulin signaling pathway	0	0	1	0	0	0	0	0	0	0	0	0	0	0	0	0	0	0	0	0	1
14870	Gstp1	0	0	1	0	Gstp1	glutathione S-transferase, pi 1	GO:2000428 regulation of neutrophil aggregation;GO:2000429 negative regulation of neutrophil aggregation;GO:2000469 negative regulation of peroxidase activity	(mmu00982)Drug metabolism - cytochrome P450; (mmu00480)Glutathione metabolism; (mmu00980)Metabolism of xenobiotics by cytochrome P450	0	0	0	0	0	1	0	0	0	0	1	0	0	0	0	0	0	0	0	1	1
330267	Thsd7a	1	0	0	0	Thsd7a	thrombospondin, type I, domain containing 7A	GO:0031532 actin cytoskeleton reorganization;GO:0001525 angiogenesis;GO:0048514 blood vessel morphogenesis		0	0	0	0	0	0	0	0	0	0	0	0	0	0	0	0	0	0	0	0	1
20224	Sar1a	0	1	0	0	Sar1a	secretion associated Ras related GTPase 1A	GO:1901303 negative regulation of cargo loading into COPII-coated vesicle;GO:1901301 regulation of cargo loading into COPII-coated vesicle;GO:0003400 regulation of COPII vesicle coating	(mmu05134)Legionellosis; (mmu04141)Protein processing in endoplasmic reticulum	0	0	0	0	0	0	0	0	0	0	0	0	0	0	0	0	0	0	0	0	1
224624	Rab40c	0	1	0	0	Rab40c	Rab40C, member RAS oncogene family	GO:0072659 protein localization to plasma membrane;GO:1990778 protein localization to cell periphery;GO:0072657 protein localization to membrane		0	0	0	0	0	0	0	0	0	0	0	0	0	0	0	0	0	0	0	0	1
71988	Esco2	0	1	0	0	Esco2	establishment of sister chromatid cohesion N-acetyltransferase 2	GO:0034421 post-translational protein acetylation;GO:0043687 post-translational protein modification;GO:0071168 protein localization to chromatin		1	0	0	0	0	0	0	0	0	0	0	0	0	0	0	1	0	0	0	0	1
208650	Cblb	0	0	1	0	Cblb	Casitas B-lineage lymphoma b	GO:2000583 regulation of platelet-derived growth factor receptor-alpha signaling pathway;GO:0002669 positive regulation of T cell anergy;GO:0002913 positive regulation of lymphocyte anergy	(mmu04012)ErbB signaling pathway; (mmu04660)T cell receptor signaling pathway; (mmu04625)C-type lectin receptor signaling pathway	0	0	0	0	0	1	0	0	0	0	0	0	0	0	0	0	0	0	0	0	1
394430	Ugt1a10	1	0	0	0	Ugt1a10	UDP glycosyltransferase 1 family, polypeptide A10	GO:0052696 flavonoid glucuronidation;GO:0052697 xenobiotic glucuronidation;GO:0009812 flavonoid metabolic process	(mmu00053)Ascorbate and aldarate metabolism; (mmu00040)Pentose and glucuronate interconversions; (mmu00860)Porphyrin metabolism	0	0	0	0	0	1	0	0	0	0	0	0	0	0	0	0	0	0	0	0	1
14566	Gdf9	0	1	0	0	Gdf9	growth differentiation factor 9	GO:0001555 oocyte growth;GO:2000870 regulation of progesterone secretion;GO:2000194 regulation of female gonad development	(mmu04060)Cytokine-cytokine receptor interaction	0	0	0	0	0	0	0	0	0	0	0	0	0	0	0	0	0	0	0	0	1
12686	Elovl3	1	0	0	0	Elovl3	elongation of very long chain fatty acids (FEN1/Elo2, SUR4/Elo3, yeast)-like 3	GO:0019367 fatty acid elongation, saturated fatty acid;GO:0019368 fatty acid elongation, unsaturated fatty acid;GO:0034625 fatty acid elongation, monounsaturated fatty acid	(mmu00062)Fatty acid elongation; (mmu01040)Biosynthesis of unsaturated fatty acids; (mmu01212)Fatty acid metabolism	0	0	0	0	0	0	0	0	0	0	1	0	0	0	0	0	0	0	0	0	1
242466	Zfp462	1	0	0	0	Zfp462	zinc finger protein 462	GO:0043392 negative regulation of DNA binding;GO:0051101 regulation of DNA binding;GO:0051100 negative regulation of binding		0	0	0	0	0	0	0	0	0	0	0	0	0	0	0	0	0	0	0	0	1
12389	Cav1	1	0	0	0	Cav1	caveolin 1, caveolae protein	GO:1900085 negative regulation of peptidyl-tyrosine autophosphorylation;GO:0033484 nitric oxide homeostasis;GO:0086098 angiotensin-activated signaling pathway involved in heart process	(mmu05100)Bacterial invasion of epithelial cells; (mmu05416)Viral myocarditis; (mmu05418)Fluid shear stress and atherosclerosis	0	0	1	0	1	1	0	0	0	0	1	0	0	0	0	0	1	0	0	0	1
66931	1700010I14Rik	1	0	0	0	1700010I14Rik	RIKEN cDNA 1700010I14 gene	GO:0008150 biological_process		0	0	0	0	0	0	0	0	0	0	0	0	0	0	0	0	0	0	0	0	1
14081	Acsl1	0	1	0	0	Acsl1	acyl-CoA synthetase long-chain family member 1	GO:0010747 positive regulation of long-chain fatty acid import across plasma membrane;GO:0140214 positive regulation of long-chain fatty acid import into cell;GO:0035338 long-chain fatty-acyl-CoA biosynthetic process	(mmu00061)Fatty acid biosynthesis; (mmu04216)Ferroptosis; (mmu00071)Fatty acid degradation	0	0	0	0	0	0	0	0	0	0	1	0	0	0	0	0	0	0	0	0	1
94040	Clmn	0	1	0	0	Clmn	calmin	GO:0007097 nuclear migration;GO:0051647 nucleus localization;GO:0051656 establishment of organelle localization		0	0	0	0	0	0	0	0	0	0	0	0	0	0	0	0	0	0	0	0	1
66887	Lonp2	0	1	0	0	Lonp2	lon peptidase 2, peroxisomal	GO:0006625 protein targeting to peroxisome;GO:0072662 protein localization to peroxisome;GO:0072663 establishment of protein localization to peroxisome		0	0	1	0	0	0	0	0	0	0	0	0	0	0	0	0	0	0	0	0	1
19206	Ptch1	0	1	0	0	Ptch1	patched 1	GO:0010157 response to chlorate;GO:0021997 neural plate axis specification;GO:0009957 epidermal cell fate specification	(mmu04340)Hedgehog signaling pathway; (mmu05217)Basal cell carcinoma; (mmu04360)Axon guidance	0	0	0	0	0	0	0	0	0	0	0	0	0	0	0	0	1	0	0	1	1
229905	Kyat3	1	0	0	0	Kyat3	kynurenine aminotransferase 3	GO:0070189 kynurenine metabolic process;GO:0006103 2-oxoglutarate metabolic process;GO:0042537 benzene-containing compound metabolic process	(mmu00450)Selenocompound metabolism; (mmu00380)Tryptophan metabolism; (mmu00270)Cysteine and methionine metabolism	0	0	0	0	0	0	0	0	0	0	0	0	0	0	0	0	0	0	0	0	1
14806	Grik2	1	0	0	0	Grik2	glutamate receptor, ionotropic, kainate 2 (beta 2)	GO:0062035 sensory perception of cold stimulus;GO:0120169 detection of cold stimulus involved in thermoception;GO:0050960 detection of temperature stimulus involved in thermoception	(mmu04724)Glutamatergic synapse; (mmu04080)Neuroactive ligand-receptor interaction	0	0	0	0	0	0	0	0	0	0	0	0	1	0	0	0	0	0	0	0	1
74025	Nphp3	0	1	0	0	Nphp3	nephronophthisis 3 (adolescent)	GO:0071908 determination of intestine left/right asymmetry;GO:0071909 determination of stomach left/right asymmetry;GO:0062094 stomach development		0	0	0	0	0	0	0	0	0	0	0	0	0	0	0	0	1	0	0	0	1
56210	Rev1	0	1	0	0	Rev1	REV1, DNA directed polymerase	GO:0070987 error-free translesion synthesis;GO:0042276 error-prone translesion synthesis;GO:0019985 translesion synthesis	(mmu03460)Fanconi anemia pathway	1	0	0	0	0	0	0	0	0	0	0	0	0	0	0	0	0	0	0	0	1
14661	Glud1	0	1	0	0	Glud1	glutamate dehydrogenase 1	GO:0010044 response to aluminum ion;GO:0006538 glutamate catabolic process;GO:0043649 dicarboxylic acid catabolic process	(mmu00910)Nitrogen metabolism; (mmu00220)Arginine biosynthesis; (mmu04964)Proximal tubule bicarbonate reclamation	0	0	0	0	1	0	0	0	0	0	0	0	0	0	0	0	0	0	0	0	1
140858	Wdr5	0	1	0	0	Wdr5	WD repeat domain 5	GO:0051572 negative regulation of histone H3-K4 methylation;GO:0043984 histone H4-K16 acetylation;GO:1900095 regulation of dosage compensation by inactivation of X chromosome	(mmu04934)Cushing syndrome	0	0	1	0	0	0	1	0	0	0	0	0	0	0	0	0	0	0	0	0	1
237436	Gas2l3	1	0	0	0	Gas2l3	growth arrest-specific 2 like 3	GO:0051764 actin crosslink formation;GO:0007015 actin filament organization;GO:0097435 supramolecular fiber organization		0	0	0	0	0	0	0	0	0	0	0	0	0	0	0	0	0	0	0	0	1
26457	Slc27a1	0	1	0	0	Slc27a1	solute carrier family 27 (fatty acid transporter), member 1	GO:0001579 medium-chain fatty acid transport;GO:1905135 biotin import across plasma membrane;GO:0015878 biotin transport	(mmu04975)Fat digestion and absorption; (mmu03320)PPAR signaling pathway; (mmu04931)Insulin resistance	0	0	0	0	0	0	0	0	0	0	1	0	0	0	0	0	0	0	0	0	1
56461	Kcnip3	1	0	0	0	Kcnip3	Kv channel interacting protein 3, calsenilin	GO:0032026 response to magnesium ion;GO:0048266 behavioral response to pain;GO:0048265 response to pain		0	0	0	0	1	0	0	0	0	0	0	0	1	0	0	0	0	0	0	0	1
77596	Adgrf1	1	0	0	0	Adgrf1	adhesion G protein-coupled receptor F1	GO:0032793 positive regulation of CREB transcription factor activity;GO:0007416 synapse assembly;GO:0007189 adenylate cyclase-activating G protein-coupled receptor signaling pathway		0	0	0	0	0	0	0	0	0	0	0	0	0	0	0	0	0	0	0	0	1
11966	Atp6v1b2	0	0	1	0	Atp6v1b2	ATPase, H+ transporting, lysosomal V1 subunit B2	GO:1902600 proton transmembrane transport;GO:0046034 ATP metabolic process;GO:0098662 inorganic cation transmembrane transport	(mmu04966)Collecting duct acid secretion; (mmu04721)Synaptic vesicle cycle; (mmu05323)Rheumatoid arthritis	0	0	0	0	0	0	0	0	0	0	0	0	0	0	0	0	0	0	0	0	1
14042	Ext1	1	0	0	0	Ext1	exostosin glycosyltransferase 1	GO:0036339 lymphocyte adhesion to endothelial cell of high endothelial venule;GO:0060506 smoothened signaling pathway involved in lung development;GO:0060792 sweat gland development	(mmu00534)Glycosaminoglycan biosynthesis - heparan sulfate / heparin; (mmu01100)Metabolic pathways	0	0	0	0	0	0	0	0	0	0	0	0	0	0	0	1	0	0	0	0	1
11657	Alb	0	0	1	0	Alb	albumin	GO:0051659 maintenance of mitochondrion location;GO:0046010 positive regulation of circadian sleep/wake cycle, non-REM sleep;GO:0051657 maintenance of organelle location	(mmu04918)Thyroid hormone synthesis	0	0	0	0	0	0	0	1	1	0	1	0	0	0	1	0	0	0	0	0	1
68473	Mob1b	0	1	0	0	Mob1b	MOB kinase activator 1B	GO:0035329 hippo signaling;GO:0031952 regulation of protein autophosphorylation;GO:0001934 positive regulation of protein phosphorylation	(mmu04392)Hippo signaling pathway - multiple species; (mmu04390)Hippo signaling pathway	0	0	0	0	0	0	0	0	0	0	0	0	0	0	0	0	0	0	0	0	1
71982	Snx10	0	0	1	0	Snx10	sorting nexin 10	GO:0044691 tooth eruption;GO:0035630 bone mineralization involved in bone maturation;GO:0001696 gastric acid secretion		0	0	0	0	0	0	0	0	0	0	0	0	0	0	0	1	0	0	0	0	1
83961	Nrg4	1	0	0	0	Nrg4	neuregulin 4	GO:0035556 intracellular signal transduction;GO:0007399 nervous system development;GO:0048513 animal organ development	(mmu04012)ErbB signaling pathway; (mmu05014)Amyotrophic lateral sclerosis	0	0	0	0	0	0	0	0	0	0	0	0	0	0	0	0	0	0	0	0	1
14807	Grik3	0	0	1	0	Grik3	glutamate receptor, ionotropic, kainate 3	GO:0051967 negative regulation of synaptic transmission, glutamatergic;GO:0007216 G protein-coupled glutamate receptor signaling pathway;GO:0007215 glutamate receptor signaling pathway	(mmu04724)Glutamatergic synapse; (mmu04080)Neuroactive ligand-receptor interaction	0	0	0	0	0	0	0	0	0	0	0	0	0	0	0	0	0	0	0	0	1
79362	Bhlhe41	1	0	0	0	Bhlhe41	basic helix-loop-helix family, member e41	GO:0010944 negative regulation of transcription by competitive promoter binding;GO:0010832 negative regulation of myotube differentiation;GO:0051154 negative regulation of striated muscle cell differentiation	(mmu04710)Circadian rhythm	0	0	0	1	0	0	0	1	0	0	0	0	0	0	0	0	1	0	0	0	1
69094	Tmem160	0	1	0	0	Tmem160	transmembrane protein 160	GO:0008150 biological_process		0	0	0	0	0	0	0	0	0	0	0	0	0	0	0	0	0	0	0	0	1
238386	Btbd7	0	1	0	0	Btbd7	BTB (POZ) domain containing 7	GO:0060693 regulation of branching involved in salivary gland morphogenesis;GO:0060688 regulation of morphogenesis of a branching structure;GO:1905330 regulation of morphogenesis of an epithelium		0	0	0	0	0	0	0	0	0	0	0	0	0	0	0	0	0	0	0	0	1
432508	Cpsf6	1	0	0	0	Cpsf6	cleavage and polyadenylation specific factor 6	GO:1990120 messenger ribonucleoprotein complex assembly;GO:0046833 positive regulation of RNA export from nucleus;GO:0032241 positive regulation of nucleobase-containing compound transport	(mmu03015)mRNA surveillance pathway	0	0	0	0	0	0	0	0	0	0	0	0	0	0	0	0	0	0	0	0	1
68533	Mphosph6	0	1	0	0	Mphosph6	M phase phosphoprotein 6	GO:0000460 maturation of 5.8S rRNA;GO:0006364 rRNA processing;GO:0016072 rRNA metabolic process	(mmu03018)RNA degradation	0	0	0	0	0	0	0	0	0	0	0	0	0	0	0	0	0	1	0	0	1
12454	Ccnk	0	1	0	0	Ccnk	cyclin K	GO:1901409 positive regulation of phosphorylation of RNA polymerase II C-terminal domain;GO:2001163 regulation of phosphorylation of RNA polymerase II C-terminal domain serine 2 residues;GO:2001165 positive regulation of phosphorylation of RNA polymerase II C-terminal domain serine 2 residues		1	0	0	0	0	1	1	0	0	0	0	0	0	0	0	0	1	0	0	0	1
237422	Ric8b	1	0	0	0	Ric8b	RIC8 guanine nucleotide exchange factor B	GO:0007186 G protein-coupled receptor signaling pathway;GO:0007165 signal transduction;GO:0023052 signaling		0	0	0	0	0	0	0	0	0	0	0	0	0	0	0	0	0	0	0	0	1
104771	Jkamp	0	1	0	0	Jkamp	JNK1/MAPK8-associated membrane protein	GO:0030433 ubiquitin-dependent ERAD pathway;GO:0036503 ERAD pathway;GO:0006986 response to unfolded protein		0	0	0	0	0	0	0	0	0	0	0	0	0	0	0	0	0	0	0	0	1
100434	Slc44a1	0	1	0	0	Slc44a1	solute carrier family 44, member 1	GO:0015871 choline transport;GO:0015695 organic cation transport;GO:0006812 cation transport	(mmu05231)Choline metabolism in cancer	0	0	0	0	0	0	0	0	0	0	1	0	0	0	0	0	0	0	0	0	1
21917	Tmpo	0	0	1	0	Tmpo	thymopoietin	GO:0006355 regulation of transcription, DNA-templated;GO:1903506 regulation of nucleic acid-templated transcription;GO:2001141 regulation of RNA biosynthetic process		0	0	0	0	0	0	0	0	0	0	0	0	0	0	0	0	0	0	0	0	1
69228	Zfp746	0	1	0	0	Zfp746	zinc finger protein 746	GO:0051291 protein heterooligomerization;GO:1901216 positive regulation of neuron death;GO:0051260 protein homooligomerization	(mmu05168)Herpes simplex virus 1 infection	0	0	0	0	0	0	0	0	0	0	0	0	0	0	0	0	0	0	0	0	1
103425	Ncln	0	1	0	0	Ncln	nicalin	GO:0061635 regulation of protein complex stability;GO:0050821 protein stabilization;GO:0031647 regulation of protein stability		0	0	0	0	0	0	0	0	0	0	0	0	0	0	0	0	0	0	0	0	1
73102	Slc22a23	1	0	0	0	Slc22a23	solute carrier family 22, member 23	GO:0055085 transmembrane transport;GO:0006811 ion transport;GO:0006810 transport		0	0	0	0	0	0	0	0	0	0	0	0	0	0	0	0	0	0	0	0	1
75516	Ttc32	0	0	1	0	Ttc32	tetratricopeptide repeat domain 32	GO:0008150 biological_process		0	0	0	0	0	0	0	0	0	0	0	0	0	0	0	0	0	0	0	0	1
17187	Max	0	1	0	0	Max	Max protein	GO:0000122 negative regulation of transcription by RNA polymerase II;GO:0010629 negative regulation of gene expression;GO:0065003 protein-containing complex assembly	(mmu05222)Small cell lung cancer; (mmu05202)Transcriptional misregulation in cancer; (mmu04010)MAPK signaling pathway	0	1	0	1	0	0	0	0	0	0	0	1	0	0	0	0	0	0	0	1	1
13185	Vps26c	0	1	0	0	Vps26c	VPS26 endosomal protein sorting factor C	GO:0032456 endocytic recycling;GO:0098876 vesicle-mediated transport to the plasma membrane;GO:0016197 endosomal transport		0	0	0	0	0	0	0	0	0	0	0	0	0	0	0	0	0	0	0	0	1
232227	Iqsec1	1	0	0	0	Iqsec1	IQ motif and Sec7 domain 1	GO:0120182 regulation of focal adhesion disassembly;GO:0120183 positive regulation of focal adhesion disassembly;GO:0051549 positive regulation of keratinocyte migration	(mmu04144)Endocytosis	0	0	0	0	0	1	0	0	0	0	0	0	0	0	0	0	0	0	0	0	1
78610	Uvrag	0	1	0	0	Uvrag	UV radiation resistance associated gene	GO:0051684 maintenance of Golgi location;GO:0097680 double-strand break repair via classical nonhomologous end joining;GO:0051657 maintenance of organelle location	(mmu04140)Autophagy - animal	1	0	0	0	0	0	1	0	0	0	1	0	0	0	0	0	0	0	0	0	1
381668	Fbrsl1	0	1	0	0	Fbrsl1	fibrosin-like 1	GO:0008150 biological_process		0	0	0	0	0	0	0	0	0	0	0	0	0	0	0	0	0	0	0	0	1
100855	Tbc1d14	0	1	0	0	Tbc1d14	TBC1 domain family, member 14	GO:0071955 recycling endosome to Golgi transport;GO:2000785 regulation of autophagosome assembly;GO:0044088 regulation of vacuole organization		0	0	0	0	0	1	0	0	0	0	0	0	0	0	0	0	0	0	0	0	1
210463	Slc22a22	1	0	0	0	Slc22a22	solute carrier family 22 (organic cation transporter), member 22	GO:0071720 sodium-independent prostaglandin transport;GO:0071718 sodium-independent icosanoid transport;GO:0015732 prostaglandin transport		0	0	0	0	0	0	0	0	0	0	0	0	0	0	0	0	0	0	0	0	1
12386	Ctnna2	1	0	0	0	Ctnna2	catenin (cadherin associated protein), alpha 2	GO:0021942 radial glia guided migration of Purkinje cell;GO:0034316 negative regulation of Arp2/3 complex-mediated actin nucleation;GO:0051126 negative regulation of actin nucleation	(mmu05213)Endometrial cancer; (mmu04520)Adherens junction; (mmu05100)Bacterial invasion of epithelial cells	0	0	0	0	0	0	0	0	0	0	0	0	1	0	0	0	0	0	0	1	1
321022	Cdv3	0	1	0	0	Cdv3	carnitine deficiency-associated gene expressed in ventricle 3	GO:0008150 biological_process		0	0	0	0	0	0	0	0	0	0	0	0	0	0	0	0	0	0	0	0	1
74200	Khdc4	0	1	0	0	Khdc4	KH domain containing 4, pre-mRNA splicing factor	GO:0006376 mRNA splice site selection;GO:0000245 spliceosomal complex assembly;GO:0022618 ribonucleoprotein complex assembly		0	0	0	0	0	0	0	0	0	0	0	0	0	0	0	0	0	0	0	0	1
93742	Pard3	0	0	1	0	Pard3	par-3 family cell polarity regulator	GO:0003383 apical constriction;GO:0051660 establishment of centrosome localization;GO:0010801 negative regulation of peptidyl-threonine phosphorylation	(mmu04520)Adherens junction; (mmu04390)Hippo signaling pathway; (mmu04530)Tight junction	0	0	0	0	0	0	0	0	0	0	0	0	0	0	1	0	0	0	0	0	1
71365	Pdss2	1	0	0	0	Pdss2	prenyl (solanesyl) diphosphate synthase, subunit 2	GO:0006744 ubiquinone biosynthetic process;GO:1901663 quinone biosynthetic process;GO:0006743 ubiquinone metabolic process	(mmu00900)Terpenoid backbone biosynthesis	0	0	0	0	0	0	0	0	0	0	1	0	0	0	0	0	0	0	0	0	1
20810	Srm	0	1	0	0	Srm	spermidine synthase	GO:0008295 spermidine biosynthetic process;GO:0008216 spermidine metabolic process;GO:0006596 polyamine biosynthetic process	(mmu00270)Cysteine and methionine metabolism; (mmu00330)Arginine and proline metabolism; (mmu00480)Glutathione metabolism	0	0	0	0	0	0	0	0	0	0	0	0	0	0	0	0	0	0	0	0	1
102791	Tcta	0	1	0	0	Tcta	T cell leukemia translocation altered gene	GO:0072675 osteoclast fusion;GO:0072674 multinuclear osteoclast differentiation;GO:0045671 negative regulation of osteoclast differentiation		0	0	0	0	0	0	0	0	0	1	0	0	0	0	0	1	1	0	0	0	1
56541	Habp4	0	1	0	0	Habp4	hyaluronic acid binding protein 4	GO:0030578 PML body organization;GO:0030575 nuclear body organization;GO:0045948 positive regulation of translational initiation		0	0	0	0	0	0	0	0	0	0	0	0	0	0	0	0	0	0	0	0	1
74283	1700085C21Rik	1	0	0	0	1700085C21Rik	RIKEN cDNA 1700085C21 gene	GO:0008150 biological_process		0	0	0	0	0	0	0	0	0	0	0	0	0	0	0	0	0	0	0	0	1
100503355	Zfp648	1	0	0	0	Zfp648	zinc finger protein 648	GO:0006357 regulation of transcription by RNA polymerase II;GO:0006355 regulation of transcription, DNA-templated;GO:1903506 regulation of nucleic acid-templated transcription		0	0	0	0	0	0	0	0	0	0	0	0	0	0	0	0	0	0	0	0	1
54720	Rcan1	0	1	0	0	Rcan1	regulator of calcineurin 1	GO:0031987 locomotion involved in locomotory behavior;GO:0033173 calcineurin-NFAT signaling cascade;GO:0097720 calcineurin-mediated signaling	(mmu04919)Thyroid hormone signaling pathway; (mmu04921)Oxytocin signaling pathway; (mmu05167)Kaposi sarcoma-associated herpesvirus infection	0	1	0	0	0	0	0	0	0	0	0	0	0	0	0	0	1	0	0	0	1
14605	Tsc22d3	1	0	0	0	Tsc22d3	TSC22 domain family, member 3	GO:0070236 negative regulation of activation-induced cell death of T cells;GO:0048642 negative regulation of skeletal muscle tissue development;GO:0070235 regulation of activation-induced cell death of T cells		0	0	0	1	0	0	0	0	0	0	0	0	0	0	0	0	0	0	0	0	1
14772	Grk4	0	1	0	0	Grk4	G protein-coupled receptor kinase 4	GO:0002031 G protein-coupled receptor internalization;GO:0002029 desensitization of G protein-coupled receptor signaling pathway;GO:0022401 negative adaptation of signaling pathway	(mmu05032)Morphine addiction; (mmu04062)Chemokine signaling pathway; (mmu04144)Endocytosis	0	0	0	0	0	0	1	0	0	0	0	0	0	0	0	0	0	0	0	0	1
407819	BC031181	0	1	0	0	BC031181	cDNA sequence BC031181	(Human)GO:0043123 positive regulation of I-kappaB kinase/NF-kappaB signaling;GO:0043122 regulation of I-kappaB kinase/NF-kappaB signaling;GO:1902533 positive regulation of intracellular signal transduction		0	0	0	0	0	0	0	0	0	0	0	0	0	0	0	0	0	0	0	0	1
19134	Prpf4b	0	1	0	0	Prpf4b	pre-mRNA processing factor 4B	GO:0045292 mRNA cis splicing, via spliceosome;GO:0000375 RNA splicing, via transesterification reactions;GO:0000377 RNA splicing, via transesterification reactions with bulged adenosine as nucleophile		0	0	0	0	0	0	1	0	0	0	0	0	0	0	0	0	0	0	0	0	1
68047	Mpnd	1	0	0	0	Mpnd	MPN domain containing	GO:0006338 chromatin remodeling;GO:0006325 chromatin organization;GO:0051276 chromosome organization		0	0	0	0	0	0	0	0	0	0	0	0	0	0	0	0	0	0	0	0	1
12048	Bcl2l1	1	0	0	0	Bcl2l1	BCL2-like 1	GO:0046898 response to cycloheximide;GO:0071839 apoptotic process in bone marrow cell;GO:2000302 positive regulation of synaptic vesicle exocytosis	(mmu04215)Apoptosis - multiple species; (mmu04137)Mitophagy - animal; (mmu04115)p53 signaling pathway	0	0	1	0	0	1	0	0	0	0	0	0	1	0	0	0	0	0	0	1	1
75698	Shld2	0	0	1	0	Shld2	shieldin complex subunit 2	GO:2001034 positive regulation of double-strand break repair via nonhomologous end joining;GO:2000042 negative regulation of double-strand break repair via homologous recombination;GO:2001032 regulation of double-strand break repair via nonhomologous end joining		1	0	0	0	0	0	0	0	0	0	0	0	0	0	0	0	0	0	0	0	1
56382	Rab9	0	0	1	0	Rab9	RAB9, member RAS oncogene family	GO:0052403 negative regulation by host of symbiont catalytic activity;GO:0052422 modulation by host of symbiont catalytic activity;GO:0032482 Rab protein signal transduction	(mmu05162)Measles; (mmu05132)Salmonella infection	0	0	0	0	0	0	0	0	0	0	0	0	0	0	1	0	0	0	0	0	1
232585	Vwde	1	0	0	0	Vwde	von Willebrand factor D and EGF domains	GO:0008150 biological_process		0	0	0	0	0	0	0	0	0	0	0	0	0	0	0	0	0	0	0	0	1
12176	Bnip3	0	1	0	0	Bnip3	BCL2/adenovirus E1B interacting protein 3	GO:0071279 cellular response to cobalt ion;GO:1990144 intrinsic apoptotic signaling pathway in response to hypoxia;GO:0032025 response to cobalt ion	(mmu05134)Legionellosis; (mmu04137)Mitophagy - animal; (mmu04068)FoxO signaling pathway	0	0	1	0	1	0	0	0	0	0	0	0	0	0	0	0	0	0	0	0	1
17347	Mknk2	0	1	0	0	Mknk2	MAP kinase-interacting serine/threonine kinase 2	GO:0071243 cellular response to arsenic-containing substance;GO:0046685 response to arsenic-containing substance;GO:0038034 signal transduction in absence of ligand	(mmu04066)HIF-1 signaling pathway; (mmu04910)Insulin signaling pathway; (mmu04010)MAPK signaling pathway	0	1	0	0	0	0	1	0	0	0	0	0	0	0	0	1	0	0	0	0	1
231070	Insig1	0	1	0	0	Insig1	insulin induced gene 1	GO:1901303 negative regulation of cargo loading into COPII-coated vesicle;GO:0036316 SREBP-SCAP complex retention in endoplasmic reticulum;GO:2000639 negative regulation of SREBP signaling pathway		0	0	1	0	0	0	0	0	0	0	1	0	0	0	0	0	1	0	1	0	1
18231	Nxph1	0	1	0	0	Nxph1	neurexophilin 1			0	0	0	0	0	0	0	0	0	0	0	0	0	0	0	0	0	0	0	0	1
330962	Slc51b	0	0	1	0	Slc51b	solute carrier family 51, beta subunit	GO:0032782 bile acid secretion;GO:0060050 positive regulation of protein glycosylation;GO:0070863 positive regulation of protein exit from endoplasmic reticulum	(mmu04976)Bile secretion	0	0	0	0	0	0	0	0	1	0	1	0	0	0	1	0	0	0	0	0	1
71963	Cdca4	0	1	0	0	Cdca4	cell division cycle associated 4			0	0	0	0	0	0	0	0	0	0	0	0	0	0	0	0	0	0	0	0	1
216001	Micu1	0	1	0	0	Micu1	mitochondrial calcium uptake 1	GO:1900069 regulation of cellular hyperosmotic salinity response;GO:1901000 regulation of response to salt stress;GO:0106049 regulation of cellular response to osmotic stress		0	0	0	0	0	0	0	0	0	0	0	0	0	0	0	0	0	0	0	0	1
227960	Gca	1	0	0	0	Gca	grancalcin	(Human)GO:0061025 membrane fusion;GO:0061024 membrane organization;GO:0016043 cellular component organization		0	0	0	0	0	0	0	0	0	0	0	0	0	0	0	0	0	0	0	0	1
94061	Mrpl1	1	0	0	0	Mrpl1	mitochondrial ribosomal protein L1	GO:0000470 maturation of LSU-rRNA;GO:0042273 ribosomal large subunit biogenesis;GO:0006364 rRNA processing	(mmu03010)Ribosome	0	0	0	0	0	0	0	0	0	0	0	0	0	0	0	0	0	0	0	0	1
71514	Sfpq	0	1	0	0	Sfpq	splicing factor proline/glutamine rich (polypyrimidine tract binding protein associated)	GO:0098961 dendritic transport of ribonucleoprotein complex;GO:0098963 dendritic transport of messenger ribonucleoprotein complex;GO:1902177 positive regulation of oxidative stress-induced intrinsic apoptotic signaling pathway		1	0	0	0	0	0	0	1	0	0	0	0	0	0	0	0	0	0	0	0	1
12468	Cct7	0	1	0	0	Cct7	chaperonin containing Tcp1, subunit 7 (eta)	GO:1904851 positive regulation of establishment of protein localization to telomere;GO:0070203 regulation of establishment of protein localization to telomere;GO:0070202 regulation of establishment of protein localization to chromosome		0	0	0	0	0	0	0	0	0	0	0	0	0	0	0	0	0	0	0	0	1
72135	Pygo1	1	0	0	0	Pygo1	pygopus 1	GO:0007289 spermatid nucleus differentiation;GO:0060070 canonical Wnt signaling pathway;GO:0006997 nucleus organization		0	0	0	0	0	0	0	0	0	0	0	0	0	0	0	1	0	0	0	0	1
319939	Tns3	1	0	0	0	Tns3	tensin 3	GO:0048286 lung alveolus development;GO:0030324 lung development;GO:0030323 respiratory tube development		0	0	0	0	0	0	0	0	0	0	0	0	0	0	0	0	0	0	0	0	1
626415	4930467E23Rik	0	1	0	0	Potefam3e	POTE ankyrin domain family member 3E	GO:0008150 biological_process		0	0	0	0	0	0	0	0	0	0	0	0	0	0	0	0	0	0	0	0	1
107895	Mgat5	1	0	0	0	Mgat5	mannoside acetylglucosaminyltransferase 5	GO:1903614 negative regulation of protein tyrosine phosphatase activity;GO:1903613 regulation of protein tyrosine phosphatase activity;GO:0018279 protein N-linked glycosylation via asparagine	(mmu00510)N-Glycan biosynthesis; (mmu01100)Metabolic pathways	0	0	0	0	0	0	0	0	0	0	0	0	0	0	0	0	0	0	0	0	1
20130	Rras	0	1	0	0	Rras	related RAS viral (r-ras) oncogene	GO:1904906 positive regulation of endothelial cell-matrix adhesion via fibronectin;GO:1904904 regulation of endothelial cell-matrix adhesion via fibronectin;GO:2001214 positive regulation of vasculogenesis	(mmu04137)Mitophagy - animal; (mmu04625)C-type lectin receptor signaling pathway; (mmu04371)Apelin signaling pathway	0	1	0	0	1	0	0	0	0	0	0	0	0	0	0	1	0	0	0	0	1
66892	Eif4e3	1	0	0	0	Eif4e3	eukaryotic translation initiation factor 4E member 3	GO:0006413 translational initiation;GO:0006412 translation;GO:0043043 peptide biosynthetic process		0	1	0	0	0	0	0	0	0	0	0	0	0	0	0	0	0	0	0	0	1
17113	M6pr	0	1	0	0	M6pr	mannose-6-phosphate receptor, cation dependent	GO:0033299 secretion of lysosomal enzymes;GO:0006622 protein targeting to lysosome;GO:0006623 protein targeting to vacuole	(mmu04142)Lysosome; (mmu04145)Phagosome; (mmu05132)Salmonella infection	0	1	0	0	0	0	0	0	0	0	0	0	0	0	0	0	0	0	0	0	1
107986	Ddb2	0	1	0	0	Ddb2	damage specific DNA binding protein 2	GO:0006290 pyrimidine dimer repair;GO:0070914 UV-damage excision repair;GO:0035518 histone H2A monoubiquitination	(mmu05216)Thyroid cancer; (mmu03420)Nucleotide excision repair; (mmu05213)Endometrial cancer	1	1	0	0	0	0	0	0	0	0	0	0	0	0	0	0	0	0	0	1	1
73086	Rps6ka5	0	1	0	0	Rps6ka5	ribosomal protein S6 kinase, polypeptide 5	GO:0043990 histone H2A-S1 phosphorylation;GO:0043988 histone H3-S28 phosphorylation;GO:0043987 histone H3-S10 phosphorylation	(mmu05219)Bladder cancer; (mmu04713)Circadian entrainment; (mmu04668)TNF signaling pathway	0	1	0	0	0	0	1	0	0	0	0	0	0	0	0	0	0	0	0	1	1
19246	Ptpn1	1	0	0	0	Ptpn1	protein tyrosine phosphatase, non-receptor type 1	GO:1903898 negative regulation of PERK-mediated unfolded protein response;GO:1902202 regulation of hepatocyte growth factor receptor signaling pathway;GO:0036498 IRE1-mediated unfolded protein response	(mmu04520)Adherens junction; (mmu04931)Insulin resistance; (mmu04910)Insulin signaling pathway	0	1	0	0	0	1	0	0	0	0	0	0	0	0	0	0	0	0	0	0	1
66129	Prxl2c	0	1	0	0	Prxl2c	peroxiredoxin like 2C	GO:0045821 positive regulation of glycolytic process;GO:0045981 positive regulation of nucleotide metabolic process;GO:1900544 positive regulation of purine nucleotide metabolic process		0	0	1	0	0	0	0	0	0	0	0	0	0	0	0	0	0	0	0	0	1
76251	Ercc6l2	0	1	0	0	Ercc6l2	excision repair cross-complementing rodent repair deficiency, complementation group 6 like 2	GO:0036297 interstrand cross-link repair;GO:0034614 cellular response to reactive oxygen species;GO:0000302 response to reactive oxygen species		1	0	0	0	0	1	0	0	0	0	0	0	0	0	0	0	0	0	0	0	1
104215	Rhoq	0	1	0	0	Rhoq	ras homolog family member Q	GO:0046325 negative regulation of glucose import;GO:1903077 negative regulation of protein localization to plasma membrane;GO:0010829 negative regulation of glucose transmembrane transport	(mmu04910)Insulin signaling pathway	0	1	0	0	0	0	0	0	0	0	0	0	0	0	0	0	0	0	0	0	1
80280	Cdk5rap3	0	1	0	0	Cdk5rap3	CDK5 regulatory subunit associated protein 3	GO:0060318 definitive erythrocyte differentiation;GO:0071569 protein ufmylation;GO:0044387 negative regulation of protein kinase activity by regulation of protein phosphorylation		1	0	0	1	0	1	0	0	0	0	0	0	0	0	0	1	0	0	0	0	1
55935	Fnbp4	0	1	0	0	Fnbp4	formin binding protein 4	GO:0008150 biological_process		0	0	0	0	0	0	0	0	0	0	0	0	0	0	0	0	0	0	0	0	1
19141	Lgmn	0	1	0	0	Lgmn	legumain	GO:0006624 vacuolar protein processing;GO:0097264 self proteolysis;GO:0035729 cellular response to hepatocyte growth factor stimulus	(mmu04612)Antigen processing and presentation; (mmu04142)Lysosome	0	1	0	0	1	0	0	0	0	0	0	0	0	0	0	0	0	0	0	0	1
28199	Dcaf11	0	1	0	0	Dcaf11	DDB1 and CUL4 associated factor 11	GO:0043161 proteasome-mediated ubiquitin-dependent protein catabolic process;GO:0010498 proteasomal protein catabolic process;GO:0006511 ubiquitin-dependent protein catabolic process		0	0	0	0	0	0	0	0	0	0	0	0	0	0	0	0	0	0	0	0	1
103236	Csnk1g2	0	1	0	0	Csnk1g2	casein kinase 1, gamma 2	GO:0090263 positive regulation of canonical Wnt signaling pathway;GO:0030177 positive regulation of Wnt signaling pathway;GO:0018105 peptidyl-serine phosphorylation	(mmu04340)Hedgehog signaling pathway	0	0	0	0	0	0	1	0	0	0	1	0	0	0	0	0	0	0	0	0	1
72007	Fndc3b	1	0	0	0	Fndc3b	fibronectin type III domain containing 3B	GO:0060510 type II pneumocyte differentiation;GO:0061140 lung secretory cell differentiation;GO:0060487 lung epithelial cell differentiation		0	0	0	0	0	0	0	0	0	0	0	0	0	0	0	0	1	0	1	0	1
102632739	Gm19774	1	0	0	0	Gm19774	predicted gene, 19774			0	0	0	0	0	0	0	0	0	0	0	0	0	0	0	0	0	0	0	0	1
74106	Dcaf6	0	1	0	0	Dcaf6	DDB1 and CUL4 associated factor 6	GO:0045944 positive regulation of transcription by RNA polymerase II;GO:0045893 positive regulation of transcription, DNA-templated;GO:1903508 positive regulation of nucleic acid-templated transcription		0	0	0	0	0	0	0	0	0	0	0	0	0	0	0	0	0	0	0	0	1
237880	1700071K01Rik	1	0	0	0	1700071K01Rik	RIKEN cDNA 1700071K01 gene			0	0	0	0	0	0	0	0	0	0	0	0	0	0	0	0	0	0	0	0	1
546071	Mast3	0	1	0	0	Mast3	microtubule associated serine/threonine kinase 3	GO:0018105 peptidyl-serine phosphorylation;GO:0018209 peptidyl-serine modification;GO:0006468 protein phosphorylation		0	0	0	0	0	0	1	0	0	0	0	0	0	0	0	0	0	0	0	0	1
78796	Zcchc4	0	0	1	0	Zcchc4	zinc finger, CCHC domain containing 4	GO:0031167 rRNA methylation;GO:0000154 rRNA modification;GO:0001510 RNA methylation		0	0	0	0	0	0	0	0	0	0	0	0	0	0	0	0	0	0	0	0	1
235323	Usp28	0	1	0	0	Usp28	ubiquitin specific peptidase 28	GO:0042771 intrinsic apoptotic signaling pathway in response to DNA damage by p53 class mediator;GO:0072332 intrinsic apoptotic signaling pathway by p53 class mediator;GO:0008630 intrinsic apoptotic signaling pathway in response to DNA damage		1	0	0	0	0	0	0	0	0	0	0	0	0	0	0	0	0	0	0	0	1
234069	Pcid2	0	1	0	0	Pcid2	PCI domain containing 2	GO:0000973 posttranscriptional tethering of RNA polymerase II gene DNA at nuclear periphery;GO:0071033 nuclear retention of pre-mRNA at the site of transcription;GO:0000972 transcription-dependent tethering of RNA polymerase II gene DNA at nuclear periphery		0	0	0	0	0	0	0	0	0	1	0	0	0	0	0	1	0	0	0	0	1
71089	Septin12	1	0	0	0	Septin12	septin 12	GO:0061640 cytoskeleton-dependent cytokinesis;GO:0000910 cytokinesis;GO:0030317 flagellated sperm motility	(mmu05100)Bacterial invasion of epithelial cells	0	0	0	0	0	0	0	0	0	0	0	0	0	0	0	0	0	0	0	0	1
210940	4931408C20Rik	0	1	0	0	4931408C20Rik	RIKEN cDNA 4931408C20 gene	GO:0008150 biological_process		0	0	0	0	0	0	0	0	0	0	0	0	0	0	0	0	0	0	0	0	1
224419	Map3k7cl	1	0	0	0	Map3k7cl	Map3k7 C-terminal like	GO:0008150 biological_process		0	0	0	0	0	0	0	0	0	0	0	0	0	0	0	0	0	0	0	0	1
69807	Trim32	1	0	0	0	Trim32	tripartite motif-containing 32	GO:0007014 actin ubiquitination;GO:1903881 regulation of interleukin-17-mediated signaling pathway;GO:1903883 positive regulation of interleukin-17-mediated signaling pathway	(mmu04120)Ubiquitin mediated proteolysis	0	0	0	0	0	0	0	0	0	0	0	0	0	0	0	0	0	0	0	0	1
22329	Vcam1	1	0	0	0	Vcam1	vascular cell adhesion molecule 1	GO:0060945 cardiac neuron differentiation;GO:0140039 cell-cell adhesion in response to extracellular stimulus;GO:0061032 visceral serous pericardium development	(mmu05143)African trypanosomiasis; (mmu05144)Malaria; (mmu04933)AGE-RAGE signaling pathway in diabetic complications	0	0	0	0	0	0	0	0	0	0	0	0	0	0	0	0	0	0	0	0	1
110637	Grik4	1	0	0	0	Grik4	glutamate receptor, ionotropic, kainate 4	GO:0035249 synaptic transmission, glutamatergic;GO:0007268 chemical synaptic transmission;GO:0098916 anterograde trans-synaptic signaling	(mmu04724)Glutamatergic synapse; (mmu04080)Neuroactive ligand-receptor interaction	0	0	0	0	0	0	0	0	0	0	0	0	1	0	0	0	0	0	0	0	1
21834	Thrb	1	0	0	0	Thrb	thyroid hormone receptor beta	GO:0097474 retinal cone cell apoptotic process;GO:0002154 thyroid hormone mediated signaling pathway;GO:0002157 positive regulation of thyroid hormone mediated signaling pathway	(mmu04919)Thyroid hormone signaling pathway; (mmu04080)Neuroactive ligand-receptor interaction	0	0	1	1	0	0	0	0	0	0	0	0	0	0	0	0	0	0	0	0	1
442837	C230029F24Rik	1	0	0	0	C230029F24Rik	RIKEN cDNA C230029F24 gene	GO:0008150 biological_process		0	0	0	0	0	0	0	0	0	0	0	0	0	0	0	0	0	0	0	0	1
17864	Mybl1	1	0	0	0	Mybl1	myeloblastosis oncogene-like 1	GO:1990511 piRNA biosynthetic process;GO:0034587 piRNA metabolic process;GO:0007141 male meiosis I		0	0	0	0	0	0	0	0	0	0	0	0	0	0	0	0	0	0	0	0	1
22629	Ywhah	1	0	0	0	Ywhah	tyrosine 3-monooxygenase/tryptophan 5-monooxygenase activation protein, eta polypeptide	GO:0006713 glucocorticoid catabolic process;GO:0042921 glucocorticoid receptor signaling pathway;GO:0031958 corticosteroid receptor signaling pathway	(mmu04114)Oocyte meiosis; (mmu04110)Cell cycle; (mmu04390)Hippo signaling pathway	0	0	0	1	0	0	0	0	0	0	0	0	1	0	0	0	1	0	0	0	1
19365	Rad52	1	0	0	0	Rad52	RAD52 homolog, DNA repair protein	GO:0000730 DNA recombinase assembly;GO:0090735 DNA repair complex assembly;GO:2000819 regulation of nucleotide-excision repair	(mmu03440)Homologous recombination	1	0	0	0	0	0	0	0	0	0	0	0	0	0	0	0	0	0	0	0	1
320174	A830082K12Rik	1	0	0	0	A830082K12Rik	RIKEN cDNA A830082K12 gene	GO:0008150 biological_process		0	0	0	0	0	0	0	0	0	0	0	0	0	0	0	0	0	0	0	0	1
56055	Gtpbp2	0	1	0	0	Gtpbp2	GTP binding protein 2	GO:0070966 nuclear-transcribed mRNA catabolic process, no-go decay;GO:0072344 rescue of stalled ribosome;GO:0006414 translational elongation		0	0	0	0	0	0	0	0	0	0	0	0	0	0	0	0	0	0	0	0	1
26416	Mapk14	0	1	0	0	Mapk14	mitogen-activated protein kinase 14	GO:0014835 myoblast differentiation involved in skeletal muscle regeneration;GO:0032640 tumor necrosis factor production;GO:0071706 tumor necrosis factor superfamily cytokine production	(mmu04370)VEGF signaling pathway; (mmu04664)Fc epsilon RI signaling pathway; (mmu04622)RIG-I-like receptor signaling pathway	1	1	0	1	0	1	1	0	0	1	0	0	0	0	0	1	0	1	1	0	1
16478	Jund	0	1	0	0	Jund	jun D proto-oncogene	GO:0002076 osteoblast development;GO:0043032 positive regulation of macrophage activation;GO:0043030 regulation of macrophage activation	(mmu04657)IL-17 signaling pathway; (mmu04928)Parathyroid hormone synthesis, secretion and action; (mmu04380)Osteoclast differentiation	0	1	0	1	1	0	0	0	0	0	0	1	0	0	0	0	0	0	0	0	1
100121	Tdrd7	0	1	0	0	Tdrd7	tudor domain containing 7	GO:0007314 oocyte anterior/posterior axis specification;GO:0007315 pole plasm assembly;GO:0008358 maternal determination of anterior/posterior axis, embryo		0	0	0	0	0	0	0	0	0	0	0	0	0	0	0	0	0	0	0	0	1
329375	Cfap77	0	0	1	0	Cfap77	cilia and flagella associated protein 77	GO:0008150 biological_process		0	0	0	0	0	0	0	0	0	0	0	0	0	0	0	0	0	0	0	0	1
231207	Cpeb2	0	1	0	0	Cpeb2	cytoplasmic polyadenylation element binding protein 2	GO:0045900 negative regulation of translational elongation;GO:2000766 negative regulation of cytoplasmic translation;GO:0071243 cellular response to arsenic-containing substance	(mmu04914)Progesterone-mediated oocyte maturation; (mmu04114)Oocyte meiosis	0	0	0	0	0	0	0	0	0	0	0	0	0	0	0	0	0	0	0	0	1
102465169	Mir195b	1	0	0	0	Mir195b	microRNA 195b			0	0	0	0	0	0	0	0	0	0	0	0	0	0	0	0	0	0	0	0	1
12532	Cdc25c	0	1	0	0	Cdc25c	cell division cycle 25C	GO:0110030 regulation of G2/MI transition of meiotic cell cycle;GO:0110032 positive regulation of G2/MI transition of meiotic cell cycle;GO:1901995 positive regulation of meiotic cell cycle phase transition	(mmu04914)Progesterone-mediated oocyte maturation; (mmu04114)Oocyte meiosis; (mmu04110)Cell cycle	0	1	0	0	0	1	0	0	0	0	0	0	0	0	0	0	0	1	0	0	1
17079	Cd180	1	0	0	0	Cd180	CD180 antigen	GO:0002322 B cell proliferation involved in immune response;GO:0031666 positive regulation of lipopolysaccharide-mediated signaling pathway;GO:0031664 regulation of lipopolysaccharide-mediated signaling pathway		0	1	0	0	0	0	0	0	0	0	0	0	0	0	0	0	0	0	0	0	1
77252	9430038I01Rik	0	1	0	0	9430038I01Rik	RIKEN cDNA 9430038I01 gene	GO:0008150 biological_process		0	0	0	0	0	0	0	0	0	0	0	0	0	0	0	0	0	0	0	0	1
74610	Abcb8	0	1	0	0	Abcb8	ATP-binding cassette, sub-family B (MDR/TAP), member 8	GO:0140141 mitochondrial potassium ion transmembrane transport;GO:0006884 cell volume homeostasis;GO:1990542 mitochondrial transmembrane transport	(mmu02010)ABC transporters	0	0	0	0	0	0	0	0	0	0	0	0	0	0	0	0	0	0	0	0	1
11820	App	1	0	0	0	App	amyloid beta (A4) precursor protein	GO:0061901 regulation of 1-phosphatidylinositol-3-kinase activity;GO:0061903 positive regulation of 1-phosphatidylinositol-3-kinase activity;GO:1905893 positive regulation of cellular response to thapsigargin	(mmu04726)Serotonergic synapse; (mmu05010)Alzheimer disease; (mmu05022)Pathways of neurodegeneration - multiple diseases	0	1	1	0	0	0	0	0	0	0	0	0	1	0	0	1	1	0	0	0	1
414758	Zfp950	1	0	0	0	Zfp950	zinc finger protein 950	GO:0014909 smooth muscle cell migration;GO:0048745 smooth muscle tissue development;GO:0014812 muscle cell migration	(mmu05168)Herpes simplex virus 1 infection	0	0	0	0	0	0	0	0	0	0	0	0	0	0	0	1	0	0	0	0	1
102247	Gpat4	0	0	1	0	Gpat4	glycerol-3-phosphate acyltransferase 4	GO:0002071 glandular epithelial cell maturation;GO:0002069 columnar/cuboidal epithelial cell maturation;GO:0002070 epithelial cell maturation	(mmu00561)Glycerolipid metabolism; (mmu00564)Glycerophospholipid metabolism; (mmu01100)Metabolic pathways	0	0	0	0	0	0	0	0	0	0	1	0	0	0	0	0	0	0	0	0	1
238247	Arid4a	0	1	0	0	Arid4a	AT rich interactive domain 4A (RBP1-like)	GO:0097368 establishment of Sertoli cell barrier;GO:0036124 histone H3-K9 trimethylation;GO:0034773 histone H4-K20 trimethylation		0	0	0	0	0	0	1	0	0	0	0	1	0	0	0	1	0	0	0	0	1
21812	Tgfbr1	0	1	0	0	Tgfbr1	transforming growth factor, beta receptor I	GO:1905223 epicardium morphogenesis;GO:1905073 regulation of tight junction disassembly;GO:1905075 positive regulation of tight junction disassembly	(mmu04520)Adherens junction; (mmu05220)Chronic myeloid leukemia; (mmu05212)Pancreatic cancer	0	1	0	0	0	0	1	0	0	0	0	0	0	0	0	1	1	0	0	1	1
69137	Vstm5	1	0	0	0	Vstm5	V-set and transmembrane domain containing 5	GO:1904891 positive regulation of excitatory synapse assembly;GO:1904889 regulation of excitatory synapse assembly;GO:0046847 filopodium assembly		0	0	0	0	0	0	0	0	0	0	0	0	1	0	0	0	0	0	0	0	1
67736	Ccdc130	0	1	0	0	Ccdc130	coiled-coil domain containing 130	GO:0008380 RNA splicing;GO:0006396 RNA processing;GO:0016070 RNA metabolic process		0	0	0	0	0	0	0	0	0	0	0	0	0	0	0	0	0	0	0	0	1
14708	Gng7	0	1	0	0	Gng7	guanine nucleotide binding protein (G protein), gamma 7	GO:0007168 receptor guanylyl cyclase signaling pathway;GO:0045761 regulation of adenylate cyclase activity;GO:0031279 regulation of cyclase activity	(mmu04727)GABAergic synapse; (mmu05032)Morphine addiction; (mmu04713)Circadian entrainment	0	1	0	0	0	0	0	0	0	0	0	0	0	0	0	0	0	0	0	1	1
269152	Kif26b	1	0	0	0	Kif26b	kinesin family member 26B	GO:0072092 ureteric bud invasion;GO:0072093 metanephric renal vesicle formation;GO:0072033 renal vesicle formation		0	0	0	0	0	0	0	0	0	0	0	0	0	0	0	0	0	0	0	0	1
380840	Lyrm4	0	1	0	0	Lyrm4	LYR motif containing 4	GO:0016226 iron-sulfur cluster assembly;GO:0031163 metallo-sulfur cluster assembly;GO:0006790 sulfur compound metabolic process		0	0	0	0	0	0	0	0	0	0	0	0	0	0	0	0	0	0	0	0	1
319164	H2ac6	0	1	0	0	H2ac6	H2A clustered histone 6	GO:0008285 negative regulation of cell population proliferation;GO:0042127 regulation of cell population proliferation;GO:0048523 negative regulation of cellular process	(mmu05322)Systemic lupus erythematosus; (mmu04217)Necroptosis; (mmu05034)Alcoholism	0	0	0	0	0	0	0	0	0	0	0	0	0	0	0	0	0	0	0	0	1
213081	Wdr19	0	1	0	0	Wdr19	WD repeat domain 19	GO:0061055 myotome development;GO:0060830 ciliary receptor clustering involved in smoothened signaling pathway;GO:0060831 smoothened signaling pathway involved in dorsal/ventral neural tube patterning		0	0	0	0	0	0	0	0	0	0	0	0	0	0	0	0	0	0	0	0	1
217410	Trib2	1	0	0	0	Trib2	tribbles pseudokinase 2	GO:0032693 negative regulation of interleukin-10 production;GO:0051443 positive regulation of ubiquitin-protein transferase activity;GO:0051438 regulation of ubiquitin-protein transferase activity		0	0	0	1	0	1	0	0	0	0	0	0	0	0	0	0	1	0	1	0	1
12227	Btg2	0	1	0	0	Btg2	BTG anti-proliferation factor 2	GO:0060213 positive regulation of nuclear-transcribed mRNA poly(A) tail shortening;GO:0060211 regulation of nuclear-transcribed mRNA poly(A) tail shortening;GO:0021542 dentate gyrus development	(mmu03018)RNA degradation	1	0	0	0	0	0	0	0	0	0	0	1	0	0	0	0	0	1	0	0	1
268882	Fbxo45	0	1	0	0	Fbxo45	F-box protein 45	GO:0060386 synapse assembly involved in innervation;GO:0021800 cerebral cortex tangential migration;GO:0021960 anterior commissure morphogenesis		1	0	0	0	0	0	0	0	0	0	0	0	0	0	0	0	0	0	0	0	1
50783	Lsm4	0	1	0	0	Lsm4	LSM4 homolog, U6 small nuclear RNA and mRNA degradation associated	GO:0033962 P-body assembly;GO:0000387 spliceosomal snRNP assembly;GO:0000956 nuclear-transcribed mRNA catabolic process	(mmu03018)RNA degradation; (mmu03040)Spliceosome	0	0	0	0	0	0	0	0	0	0	0	0	0	0	0	0	0	1	0	0	1
17059	Klrb1c	0	0	1	0	Klrb1c	killer cell lectin-like receptor subfamily B member 1C	GO:0045954 positive regulation of natural killer cell mediated cytotoxicity;GO:0002717 positive regulation of natural killer cell mediated immunity;GO:0042269 regulation of natural killer cell mediated cytotoxicity	(mmu05144)Malaria; (mmu04650)Natural killer cell mediated cytotoxicity	0	0	0	0	0	0	0	0	0	0	0	0	0	0	0	0	0	0	0	0	1
66390	Prelid3b	0	1	0	0	Prelid3b	PRELI domain containing 3B	GO:0015914 phospholipid transport;GO:0015748 organophosphate ester transport;GO:0006869 lipid transport		0	0	0	0	0	0	0	0	0	0	0	0	0	0	0	0	0	0	0	0	1
52428	Rhpn2	0	1	0	0	Rhpn2	rhophilin, Rho GTPase binding protein 2	GO:0003094 glomerular filtration;GO:0097205 renal filtration;GO:0051497 negative regulation of stress fiber assembly		0	0	0	0	0	0	0	0	0	0	0	0	0	0	0	0	0	0	0	0	1
52840	Dbndd2	0	1	0	0	Dbndd2	dysbindin (dystrobrevin binding protein 1) domain containing 2	GO:0006469 negative regulation of protein kinase activity;GO:0033673 negative regulation of kinase activity;GO:0051348 negative regulation of transferase activity		0	0	0	0	0	0	0	0	0	0	0	0	0	0	0	0	0	0	0	0	1
12228	Btg3	0	1	0	0	Btg3	BTG anti-proliferation factor 3	GO:0045930 negative regulation of mitotic cell cycle;GO:0045786 negative regulation of cell cycle;GO:0007346 regulation of mitotic cell cycle	(mmu03018)RNA degradation	0	0	0	0	0	0	0	0	0	0	0	0	0	0	0	0	0	1	0	0	1
269800	Zfp384	0	1	0	0	Zfp384	zinc finger protein 384	GO:0050714 positive regulation of protein secretion;GO:0006913 nucleocytoplasmic transport;GO:0051169 nuclear transport		0	0	0	0	0	0	0	0	0	0	0	0	0	0	0	0	0	0	0	0	1
494546	Taar8c	1	0	0	0	Taar8c	trace amine-associated receptor 8C	GO:0007186 G protein-coupled receptor signaling pathway;GO:0007165 signal transduction;GO:0023052 signaling	(mmu04080)Neuroactive ligand-receptor interaction	0	0	0	0	0	0	0	0	0	0	0	0	0	0	0	0	0	0	0	0	1
109151	Chd9	1	0	0	0	Chd9	chromodomain helicase DNA binding protein 9	GO:0006325 chromatin organization;GO:0051276 chromosome organization;GO:0006996 organelle organization		0	0	0	0	0	0	0	0	0	0	1	0	0	0	0	0	0	0	0	0	1
16201	Ilf3	0	1	0	0	Ilf3	interleukin enhancer binding factor 3	GO:0045071 negative regulation of viral genome replication;GO:0045069 regulation of viral genome replication;GO:0048525 negative regulation of viral process		0	0	0	0	0	0	1	0	0	0	0	0	0	0	0	0	0	0	0	0	1
100503545	Nuggc	1	0	0	0	Nuggc	nuclear GTPase, germinal center associated	GO:0033262 regulation of nuclear cell cycle DNA replication;GO:0016446 somatic hypermutation of immunoglobulin genes;GO:0002566 somatic diversification of immune receptors via somatic mutation		0	0	0	0	0	0	0	0	0	0	0	0	0	0	0	0	0	0	0	0	1
26405	Map3k2	0	1	0	0	Map3k2	mitogen-activated protein kinase kinase kinase 2	GO:0006468 protein phosphorylation;GO:0016310 phosphorylation;GO:0045893 positive regulation of transcription, DNA-templated	(mmu04540)Gap junction; (mmu04912)GnRH signaling pathway; (mmu04010)MAPK signaling pathway	0	1	0	0	0	1	1	0	0	0	0	0	0	0	0	0	0	0	0	0	1
330956	Gm5122	1	0	0	0	Gm5122	predicted gene 5122	GO:0008150 biological_process		0	0	0	0	0	0	0	0	0	0	0	0	0	0	0	0	0	0	0	0	1
767814	AU019990	1	0	0	0	AU019990	expressed sequence AU019990	GO:0008150 biological_process		0	0	0	0	0	0	0	0	0	0	0	0	0	0	0	0	0	0	0	0	1
241576	Ldlrad3	1	0	0	0	Ldlrad3	low density lipoprotein receptor class A domain containing 3	GO:0070613 regulation of protein processing;GO:1903317 regulation of protein maturation;GO:0006898 receptor-mediated endocytosis		0	0	0	0	0	0	0	0	0	0	0	0	0	0	0	0	0	0	0	0	1
75869	Arl5b	1	0	0	0	Arl5b	ADP-ribosylation factor-like 5B	GO:1903292 protein localization to Golgi membrane;GO:0034067 protein localization to Golgi apparatus;GO:0072657 protein localization to membrane		0	0	0	0	0	0	0	0	0	0	0	0	0	0	0	0	0	0	0	0	1
16773	Lama2	1	0	0	0	Lama2	laminin, alpha 2	GO:0032224 positive regulation of synaptic transmission, cholinergic;GO:0032222 regulation of synaptic transmission, cholinergic;GO:0045995 regulation of embryonic development	(mmu05412)Arrhythmogenic right ventricular cardiomyopathy; (mmu05416)Viral myocarditis; (mmu04512)ECM-receptor interaction	0	0	0	0	0	0	0	0	0	0	0	0	0	0	0	0	0	0	0	1	1
19280	Ptprs	0	1	0	0	Ptprs	protein tyrosine phosphatase, receptor type, S	GO:0034164 negative regulation of toll-like receptor 9 signaling pathway;GO:0032687 negative regulation of interferon-alpha production;GO:0048671 negative regulation of collateral sprouting		0	0	0	0	0	0	0	0	0	0	0	0	0	0	0	0	1	0	0	0	1
320404	Itpkb	0	1	0	0	Itpkb	inositol 1,4,5-trisphosphate 3-kinase B	GO:0033030 negative regulation of neutrophil apoptotic process;GO:0033029 regulation of neutrophil apoptotic process;GO:0032957 inositol trisphosphate metabolic process	(mmu00562)Inositol phosphate metabolism; (mmu04070)Phosphatidylinositol signaling system; (mmu04020)Calcium signaling pathway	0	0	0	0	1	0	1	0	0	1	1	0	0	0	0	1	1	0	0	0	1
235072	Septin7	0	0	1	0	Septin7	septin 7	GO:0031270 pseudopodium retraction;GO:0031268 pseudopodium organization;GO:0048668 collateral sprouting	(Human)(hsa05131)Shigellosis	0	0	0	0	0	0	0	0	0	0	0	0	0	0	0	0	0	0	0	0	1
100041658	Mup7	0	0	1	0	Mup7	major urinary protein 7	GO:0008150 biological_process		0	0	0	0	0	0	0	0	0	0	0	0	0	0	0	0	0	0	0	0	1
28295	Gatd3a	0	1	0	0	Gatd3a	glutamine amidotransferase like class 1 domain containing 3A	GO:0008150 biological_process		0	0	0	0	0	0	0	0	0	0	0	0	0	0	0	0	0	0	0	0	1
242248	Bank1	1	0	0	0	Bank1	B cell scaffold protein with ankyrin repeats 1	GO:0045947 negative regulation of translational initiation;GO:0050869 negative regulation of B cell activation;GO:0051898 negative regulation of protein kinase B signaling		0	0	0	0	0	1	0	0	0	0	0	0	0	0	0	0	0	0	0	0	1
69740	Dph5	1	0	0	0	Dph5	diphthamide biosynthesis 5	GO:0017182 peptidyl-diphthamide metabolic process;GO:0017183 peptidyl-diphthamide biosynthetic process from peptidyl-histidine;GO:1900247 regulation of cytoplasmic translational elongation		0	0	0	0	0	0	0	0	0	0	0	0	0	0	0	0	0	0	0	0	1
347722	Agap1	0	0	1	0	Agap1	ArfGAP with GTPase domain, ankyrin repeat and PH domain 1	GO:0015031 protein transport;GO:0045184 establishment of protein localization;GO:0071705 nitrogen compound transport	(mmu04144)Endocytosis	0	0	0	0	0	0	0	0	0	0	0	0	0	0	0	0	0	0	0	0	1
230996	9430015G10Rik	0	1	0	0	9430015G10Rik	RIKEN cDNA 9430015G10 gene	GO:0008150 biological_process		0	0	0	0	0	0	0	0	0	0	0	0	0	0	0	0	0	0	0	0	1
68755	Cgrrf1	0	1	0	0	Cgrrf1	cell growth regulator with ring finger domain 1	GO:0030308 negative regulation of cell growth;GO:0045926 negative regulation of growth;GO:0001558 regulation of cell growth		0	0	0	0	0	0	0	0	0	0	0	0	0	0	0	0	0	0	0	0	1
19363	Rad51b	1	0	0	0	Rad51b	RAD51 paralog B	GO:0010971 positive regulation of G2/M transition of mitotic cell cycle;GO:0001832 blastocyst growth;GO:1902751 positive regulation of cell cycle G2/M phase transition	(mmu03440)Homologous recombination	1	0	0	0	0	0	0	0	0	0	0	0	0	0	0	0	0	0	0	0	1
18109	Mycn	1	0	0	0	Mycn	v-myc avian myelocytomatosis viral related oncogene, neuroblastoma derived	GO:0045607 regulation of inner ear auditory receptor cell differentiation;GO:0045631 regulation of mechanoreceptor differentiation;GO:2000980 regulation of inner ear receptor cell differentiation	(mmu05202)Transcriptional misregulation in cancer	0	0	0	0	0	0	0	0	0	0	0	0	0	0	0	0	1	0	0	0	1
224020	Pi4ka	0	1	0	0	Pi4ka	phosphatidylinositol 4-kinase alpha	GO:0046786 viral replication complex formation and maintenance;GO:0044803 multi-organism membrane organization;GO:0039694 viral RNA genome replication	(mmu00562)Inositol phosphate metabolism; (mmu04070)Phosphatidylinositol signaling system; (mmu01100)Metabolic pathways	0	0	0	0	0	0	1	0	0	0	1	0	0	0	0	0	0	0	0	0	1
67845	Rnf115	0	1	0	0	Rnf115	ring finger protein 115	GO:0042059 negative regulation of epidermal growth factor receptor signaling pathway;GO:1901185 negative regulation of ERBB signaling pathway;GO:0043162 ubiquitin-dependent protein catabolic process via the multivesicular body sorting pathway		0	0	0	0	0	0	0	0	0	0	0	0	0	0	0	0	0	0	0	0	1
75927	Pitpnm2os1	0	0	1	0	Pitpnm2os1	phosphatidylinositol transfer protein, membrane-associated 2, opposite strand 1	GO:0008150 biological_process		0	0	0	0	0	0	0	0	0	0	0	0	0	0	0	0	0	0	0	0	1
232566	Amn1	0	0	1	0	Amn1	antagonist of mitotic exit network 1	GO:0031146 SCF-dependent proteasomal ubiquitin-dependent protein catabolic process;GO:0043161 proteasome-mediated ubiquitin-dependent protein catabolic process;GO:0010498 proteasomal protein catabolic process		0	0	0	0	0	0	0	0	0	0	0	0	0	0	0	0	0	0	0	0	1
109246	Tspan9	0	1	0	0	Tspan9	tetraspanin 9	(Human)GO:0008150 biological_process		0	0	0	0	0	0	0	0	0	0	0	0	0	0	0	0	0	0	0	0	1
269389	Tox2	1	0	0	0	Tox2	TOX high mobility group box family member 2	GO:0045944 positive regulation of transcription by RNA polymerase II;GO:0045893 positive regulation of transcription, DNA-templated;GO:1903508 positive regulation of nucleic acid-templated transcription		0	0	0	1	0	0	0	0	0	0	0	0	0	0	0	0	0	0	0	0	1
106393	Srl	0	1	0	0	Srl	sarcalumenin	GO:0014873 response to muscle activity involved in regulation of muscle adaptation;GO:0002115 store-operated calcium entry;GO:0014874 response to stimulus involved in regulation of muscle adaptation		0	0	0	0	0	0	0	0	0	0	0	0	0	0	0	0	0	0	0	0	1
30956	Aass	1	0	0	0	Aass	aminoadipate-semialdehyde synthase	GO:0006554 lysine catabolic process;GO:0019477 L-lysine catabolic process;GO:0046440 L-lysine metabolic process	(mmu00310)Lysine degradation; (mmu01100)Metabolic pathways	0	0	0	0	0	0	0	0	0	0	0	0	0	0	0	0	0	0	0	0	1
73287	Cabcoco1	1	0	0	0	Cabcoco1	ciliary associated calcium binding coiled-coil 1	GO:0008150 biological_process		0	0	0	0	0	0	0	0	0	0	0	0	0	0	0	0	0	0	0	0	1
111368	Prn	0	1	0	0	Prn	prion protein readthrough transcript	GO:0006878 cellular copper ion homeostasis;GO:0055070 copper ion homeostasis;GO:0046916 cellular transition metal ion homeostasis		0	0	0	0	0	0	0	0	0	0	0	0	0	0	0	0	0	0	0	0	1
18538	Pcna	0	0	1	0	Pcna	proliferating cell nuclear antigen	GO:1902990 mitotic telomere maintenance via semi-conservative replication;GO:0032077 positive regulation of deoxyribonuclease activity;GO:0006272 leading strand elongation	(mmu03430)Mismatch repair; (mmu03030)DNA replication; (mmu03410)Base excision repair	1	0	0	1	0	1	0	0	0	0	0	0	0	0	0	0	0	0	0	0	1
100503592	A330076C08Rik	1	0	0	0	A330076C08Rik	RIKEN cDNA A330076C08 gene	GO:0008150 biological_process		0	0	0	0	0	0	0	0	0	0	0	0	0	0	0	0	0	0	0	0	1
14867	Gstm6	1	0	0	0	Gstm6	glutathione S-transferase, mu 6	GO:0006749 glutathione metabolic process;GO:0006575 cellular modified amino acid metabolic process;GO:0006790 sulfur compound metabolic process	(mmu00982)Drug metabolism - cytochrome P450; (mmu00480)Glutathione metabolism; (mmu00980)Metabolism of xenobiotics by cytochrome P450	0	0	0	0	0	0	0	0	0	0	0	0	0	0	0	0	0	0	0	1	1
223989	Marf1	0	1	0	0	Marf1	meiosis regulator and mRNA stability 1	GO:0007143 female meiotic nuclear division;GO:0048477 oogenesis;GO:0016441 posttranscriptional gene silencing		1	0	0	0	0	0	0	0	0	0	0	0	0	0	0	0	0	0	0	0	1
100900	Hscb	0	1	0	0	Hscb	HscB iron-sulfur cluster co-chaperone	GO:0044571 [2Fe-2S] cluster assembly;GO:0097428 protein maturation by iron-sulfur cluster transfer;GO:0016226 iron-sulfur cluster assembly		0	0	0	0	0	0	0	0	0	0	0	0	0	0	0	0	0	0	0	0	1
100503636	1700123M08Rik	0	1	0	0	1700123M08Rik	RIKEN cDNA 1700123M08 gene	GO:0009611 response to wounding;GO:0006950 response to stress;GO:0050896 response to stimulus		0	0	0	0	0	0	0	0	0	0	0	0	0	0	0	0	0	0	0	0	1
68444	Cyp2d13	0	0	1	0	Cyp2d13	cytochrome P450, family 2, subfamily d, polypeptide 13			0	0	0	0	0	0	0	0	0	0	0	0	0	0	0	0	0	0	0	0	1
79555	BC005537	0	1	0	0	BC005537	cDNA sequence BC005537	GO:0008150 biological_process		0	0	0	0	0	0	0	0	0	0	0	0	0	0	0	0	0	0	0	0	1
268291	Rnf217	1	0	0	0	Rnf217	ring finger protein 217	GO:0032436 positive regulation of proteasomal ubiquitin-dependent protein catabolic process;GO:2000060 positive regulation of ubiquitin-dependent protein catabolic process;GO:1901800 positive regulation of proteasomal protein catabolic process		0	0	0	0	0	0	0	0	0	0	0	0	0	0	0	0	0	0	0	0	1
382137	Fdxacb1	0	1	0	0	Fdxacb1	ferredoxin-fold anticodon binding domain containing 1	GO:0070475 rRNA base methylation;GO:0031167 rRNA methylation;GO:0000154 rRNA modification		0	0	0	0	0	0	0	0	0	0	0	0	0	0	0	0	0	0	0	0	1
13170	Dbp	0	1	0	0	Dbp	D site albumin promoter binding protein	GO:0007623 circadian rhythm;GO:0048511 rhythmic process;GO:0045944 positive regulation of transcription by RNA polymerase II		0	0	0	0	0	0	0	1	0	0	0	0	0	0	0	0	0	0	0	0	1
330502	Zfp82	0	1	0	0	Zfp82	zinc finger protein 82	GO:0006357 regulation of transcription by RNA polymerase II;GO:0006355 regulation of transcription, DNA-templated;GO:1903506 regulation of nucleic acid-templated transcription	(mmu05168)Herpes simplex virus 1 infection	0	0	0	0	0	0	0	0	0	0	0	0	0	0	0	0	0	0	0	0	1
66279	Tmem218	1	0	0	0	Tmem218	transmembrane protein 218	GO:0008150 biological_process		0	0	0	0	0	0	0	0	0	0	0	0	0	0	0	0	0	0	0	0	1
70821	4921507P07Rik	0	1	0	0	4921507P07Rik	RIKEN cDNA 4921507P07 gene	GO:0008150 biological_process		0	0	0	0	0	0	0	0	0	0	0	0	0	0	0	0	0	0	0	0	1
107508	Eprs	0	1	0	0	Eprs	glutamyl-prolyl-tRNA synthetase	GO:0006424 glutamyl-tRNA aminoacylation;GO:0006433 prolyl-tRNA aminoacylation;GO:0140212 regulation of long-chain fatty acid import into cell	(mmu00860)Porphyrin metabolism; (mmu00970)Aminoacyl-tRNA biosynthesis; (mmu01240)Biosynthesis of cofactors	0	0	0	0	0	0	0	0	0	0	0	0	0	0	0	0	0	0	0	0	1
12623	Ces1g	1	0	0	0	Ces1g	carboxylesterase 1G	GO:0090320 regulation of chylomicron remnant clearance;GO:0034378 chylomicron assembly;GO:0120188 regulation of bile acid secretion		0	0	1	0	0	0	0	0	0	0	1	0	0	0	0	0	0	0	0	0	1
22701	Zfp41	0	1	0	0	Zfp41	zinc finger protein 41	GO:0007283 spermatogenesis;GO:0048232 male gamete generation;GO:0007276 gamete generation		0	0	0	0	0	0	0	0	0	0	0	0	0	0	0	0	0	0	0	0	1
72599	Pdia5	0	1	0	0	Pdia5	protein disulfide isomerase associated 5	GO:0006457 protein folding;GO:0009987 cellular process;GO:0008150 biological_process		0	0	0	0	0	0	0	0	0	0	0	0	0	0	0	0	0	0	0	0	1
14012	Mpzl2	0	0	1	0	Mpzl2	myelin protein zero-like 2	GO:0033077 T cell differentiation in thymus;GO:0030217 T cell differentiation;GO:0042110 T cell activation		0	0	0	0	0	0	0	0	0	0	0	0	0	0	0	1	0	0	0	0	1
14645	Glul	1	0	0	0	Glul	glutamate-ammonia ligase (glutamine synthetase)	GO:0006542 glutamine biosynthetic process;GO:0019676 ammonia assimilation cycle;GO:0019740 nitrogen utilization	(mmu00910)Nitrogen metabolism; (mmu00220)Arginine biosynthesis; (mmu00630)Glyoxylate and dicarboxylate metabolism	0	0	0	0	0	0	0	0	0	0	0	0	1	0	0	0	0	0	0	0	1
246103	Atxn7	1	0	0	0	Atxn7	ataxin 7	GO:0043569 negative regulation of insulin-like growth factor receptor signaling pathway;GO:0043567 regulation of insulin-like growth factor receptor signaling pathway;GO:0035521 monoubiquitinated histone deubiquitination		0	0	0	0	0	0	0	0	0	0	0	0	0	0	0	0	0	0	0	0	1
53856	Prg3	1	0	0	0	Prg3	proteoglycan 3	GO:0001694 histamine biosynthetic process;GO:0001692 histamine metabolic process;GO:0052803 imidazole-containing compound metabolic process		0	0	0	0	0	0	0	0	0	0	0	0	0	0	0	0	0	0	0	0	1
17691	Sik1	1	0	0	0	Sik1	salt inducible kinase 1	GO:0010868 negative regulation of triglyceride biosynthetic process;GO:0032792 negative regulation of CREB transcription factor activity;GO:2000210 positive regulation of anoikis	(mmu04922)Glucagon signaling pathway	0	0	1	1	0	1	0	1	0	0	0	0	0	0	0	0	0	0	0	0	1
208768	Sde2	0	1	0	0	Sde2	SDE2 telomere maintenance homolog (S. pombe)	GO:0031571 mitotic G1 DNA damage checkpoint signaling;GO:0044819 mitotic G1/S transition checkpoint signaling;GO:2000134 negative regulation of G1/S transition of mitotic cell cycle		1	0	0	0	0	0	0	0	0	0	0	0	0	0	0	0	0	0	0	0	1
72338	Wdr89	0	1	0	0	Wdr89	WD repeat domain 89			0	0	0	0	0	0	0	0	0	0	0	0	0	0	0	0	0	0	0	0	1
627132	Vmn2r93	1	0	0	0	Vmn2r93	vomeronasal 2, receptor 93			0	0	0	0	0	0	0	0	0	0	0	0	0	0	0	0	0	0	0	0	1
58239	Dexi	0	1	0	0	Dexi	dexamethasone-induced transcript	GO:0008150 biological_process		0	0	0	0	0	0	0	0	0	0	0	0	0	0	0	0	0	0	0	0	1
67864	Yipf4	0	1	0	0	Yipf4	Yip1 domain family, member 4	GO:0048280 vesicle fusion with Golgi apparatus;GO:0006906 vesicle fusion;GO:0090174 organelle membrane fusion		0	0	0	0	0	0	0	0	0	0	0	0	0	0	0	0	0	0	0	0	1
19418	Rasgrf2	1	0	0	0	Rasgrf2	RAS protein-specific guanine nucleotide-releasing factor 2	GO:2000310 regulation of NMDA receptor activity;GO:0099601 regulation of neurotransmitter receptor activity;GO:0035023 regulation of Rho protein signal transduction	(mmu04014)Ras signaling pathway; (mmu04010)MAPK signaling pathway	0	0	1	0	0	0	0	0	0	0	0	0	0	0	0	0	0	0	0	0	1
22632	Yy1	0	1	0	0	Yy1	YY1 transcription factor	GO:0071707 immunoglobulin heavy chain V-D-J recombination;GO:0033152 immunoglobulin V(D)J recombination;GO:0010225 response to UV-C		1	0	0	1	0	0	0	0	0	0	0	0	0	0	0	1	1	0	0	0	1
12447	Ccne1	0	1	0	0	Ccne1	cyclin E1	GO:1902460 regulation of mesenchymal stem cell proliferation;GO:1902462 positive regulation of mesenchymal stem cell proliferation;GO:0006270 DNA replication initiation	(mmu04115)p53 signaling pathway; (mmu05222)Small cell lung cancer; (mmu05215)Prostate cancer	1	1	0	0	0	1	1	0	0	0	0	0	0	0	0	0	0	1	0	1	1
19707	Reps1	0	1	0	0	Reps1	RalBP1 associated Eps domain containing protein	GO:0006898 receptor-mediated endocytosis;GO:0016197 endosomal transport;GO:0006897 endocytosis		0	1	0	0	0	0	0	0	0	0	0	0	0	0	0	0	0	0	0	0	1
12307	Calb1	1	0	0	0	Calb1	calbindin 1	GO:0035502 metanephric part of ureteric bud development;GO:0072027 connecting tubule development;GO:0072286 metanephric connecting tubule development	(mmu04961)Endocrine and other factor-regulated calcium reabsorption	0	0	0	0	0	0	0	0	0	0	0	0	1	0	0	0	0	0	0	0	1
74646	Spsb1	0	1	0	0	Spsb1	splA/ryanodine receptor domain and SOCS box containing 1	GO:0043161 proteasome-mediated ubiquitin-dependent protein catabolic process;GO:0010498 proteasomal protein catabolic process;GO:0016567 protein ubiquitination		0	0	0	0	0	0	0	0	0	0	0	0	0	0	0	0	0	0	0	0	1
230484	Usp1	0	1	0	0	Usp1	ubiquitin specific peptidase 1	GO:0035520 monoubiquitinated protein deubiquitination;GO:0016579 protein deubiquitination;GO:0070646 protein modification by small protein removal	(mmu03460)Fanconi anemia pathway	1	0	0	0	0	0	0	0	0	0	0	0	0	0	0	0	0	0	0	0	1
69170	Chaserr	1	0	0	0	Chaserr	CHD2 adjacent suppressive regulatory RNA	GO:0033562 co-transcriptional gene silencing by RNA interference machinery;GO:0034243 regulation of transcription elongation from RNA polymerase II promoter;GO:0060612 adipose tissue development		0	0	0	0	0	0	0	0	0	0	0	0	0	0	0	1	0	0	0	0	1
68421	Lmbrd1	0	0	1	0	Lmbrd1	LMBR1 domain containing 1	GO:0038016 insulin receptor internalization;GO:0009235 cobalamin metabolic process;GO:0046325 negative regulation of glucose import	(mmu04977)Vitamin digestion and absorption	0	0	0	0	0	0	0	0	0	0	0	0	0	0	1	0	0	0	0	0	1
68966	Ngdn	0	1	0	0	Ngdn	neuroguidin, EIF4E binding protein	GO:0000462 maturation of SSU-rRNA from tricistronic rRNA transcript (SSU-rRNA, 5.8S rRNA, LSU-rRNA);GO:0030490 maturation of SSU-rRNA;GO:0042274 ribosomal small subunit biogenesis		0	0	0	0	0	0	0	0	0	0	0	0	0	0	0	0	0	0	0	0	1
211401	Mtss1	0	0	1	0	Mtss1	MTSS I-BAR domain containing 1	GO:0072160 nephron tubule epithelial cell differentiation;GO:2001013 epithelial cell proliferation involved in renal tubule morphogenesis;GO:0034334 adherens junction maintenance		0	0	0	0	0	0	0	0	0	0	0	0	0	0	0	0	0	0	0	0	1
74392	Specc1l	0	1	0	0	Specc1l	sperm antigen with calponin homology and coiled-coil domains 1-like	GO:0036032 neural crest cell delamination;GO:0061713 anterior neural tube closure;GO:0060232 delamination		0	0	0	0	0	0	0	0	0	0	0	0	0	0	0	0	0	0	0	0	1
100628572	Mir101c	0	1	0	0	Mir101c	microRNA 101c		(mmu05206)MicroRNAs in cancer	0	0	0	0	0	0	0	0	0	0	0	0	0	0	0	0	0	0	0	0	1
328365	Zmiz1	1	0	0	0	Zmiz1	zinc finger, MIZ-type containing 1	GO:0021852 pyramidal neuron migration to cerebral cortex;GO:0140650 radial glia-guided pyramidal neuron migration;GO:0007296 vitellogenesis		0	0	0	0	0	0	0	0	0	0	0	0	0	1	0	0	0	0	0	0	1
100198	H6pd	1	0	0	0	H6pd	hexose-6-phosphate dehydrogenase (glucose 1-dehydrogenase)	GO:0009051 pentose-phosphate shunt, oxidative branch;GO:2000064 regulation of cortisol biosynthetic process;GO:0031946 regulation of glucocorticoid biosynthetic process	(mmu00030)Pentose phosphate pathway; (mmu01200)Carbon metabolism; (mmu01100)Metabolic pathways	0	0	1	0	0	0	0	0	0	0	0	0	0	0	0	0	0	0	0	0	1
269198	Nbeal1	0	1	0	0	Nbeal1	neurobeachin like 1	GO:0008104 protein localization;GO:0033036 macromolecule localization;GO:0051179 localization		0	0	0	0	0	1	0	0	0	0	0	0	0	0	0	0	0	0	0	0	1
11854	Rhod	0	0	1	0	Rhod	ras homolog family member D	GO:0048041 focal adhesion assembly;GO:2000249 regulation of actin cytoskeleton reorganization;GO:0007044 cell-substrate junction assembly	(mmu04360)Axon guidance	0	0	0	0	0	1	0	0	0	0	0	0	0	0	0	0	0	0	0	0	1
99633	Adgrl2	1	0	0	0	Adgrl2	adhesion G protein-coupled receptor L2	GO:0051965 positive regulation of synapse assembly;GO:0051963 regulation of synapse assembly;GO:1901890 positive regulation of cell junction assembly		0	0	0	0	0	0	0	0	0	0	0	0	0	0	0	0	0	0	0	0	1
109135	Plekha5	1	0	0	0	Plekha5	pleckstrin homology domain containing, family A member 5	GO:0061458 reproductive system development;GO:0048731 system development;GO:0007275 multicellular organism development		0	0	0	0	0	0	0	0	0	0	1	0	0	0	0	0	0	0	0	0	1
22390	Wee1	0	1	0	0	Wee1	WEE 1 homolog 1 (S. pombe)	GO:0018108 peptidyl-tyrosine phosphorylation;GO:0018212 peptidyl-tyrosine modification;GO:0030010 establishment of cell polarity	(mmu04110)Cell cycle; (mmu05170)Human immunodeficiency virus 1 infection	0	1	0	0	0	0	1	0	0	0	0	0	0	0	0	0	0	0	0	0	1
13116	Cyp46a1	0	1	0	0	Cyp46a1	cytochrome P450, family 46, subfamily a, polypeptide 1	GO:1903044 protein localization to membrane raft;GO:0006707 cholesterol catabolic process;GO:0016127 sterol catabolic process	(mmu00120)Primary bile acid biosynthesis	0	0	0	0	0	0	0	0	0	0	1	0	0	0	0	0	0	0	0	0	1
14370	Fzd8	0	0	1	0	Fzd8	frizzled class receptor 8	GO:0035567 non-canonical Wnt signaling pathway;GO:0043507 positive regulation of JUN kinase activity;GO:0033077 T cell differentiation in thymus	(mmu05217)Basal cell carcinoma; (mmu04916)Melanogenesis; (mmu04550)Signaling pathways regulating pluripotency of stem cells	0	0	0	0	0	0	0	0	0	0	0	0	0	0	0	1	0	0	0	1	1
67393	Cxxc5	0	1	0	0	Cxxc5	CXXC finger 5	GO:0000122 negative regulation of transcription by RNA polymerase II;GO:0045892 negative regulation of transcription, DNA-templated;GO:1903507 negative regulation of nucleic acid-templated transcription		0	0	0	1	0	0	0	0	0	0	0	0	0	0	0	0	0	0	0	0	1
12562	Cdh5	0	0	1	0	Cdh5	cadherin 5	GO:1902396 protein localization to bicellular tight junction;GO:0001955 blood vessel maturation;GO:1901552 positive regulation of endothelial cell development	(mmu04670)Leukocyte transendothelial migration; (mmu05418)Fluid shear stress and atherosclerosis; (mmu04514)Cell adhesion molecules	0	0	0	0	0	1	0	0	0	0	0	0	0	0	0	0	0	0	0	0	1
16009	Igfbp3	0	0	1	0	Igfbp3	insulin-like growth factor binding protein 3	GO:2000844 negative regulation of testosterone secretion;GO:2000843 regulation of testosterone secretion;GO:1902512 positive regulation of apoptotic DNA fragmentation	(mmu04115)p53 signaling pathway; (mmu04935)Growth hormone synthesis, secretion and action; (mmu04218)Cellular senescence	0	0	1	0	0	0	0	0	0	0	0	0	0	0	1	0	0	0	0	0	1
68477	Rmnd5a	0	1	0	0	Rmnd5a	required for meiotic nuclear division 5 homolog A	GO:0043161 proteasome-mediated ubiquitin-dependent protein catabolic process;GO:0010498 proteasomal protein catabolic process;GO:0006511 ubiquitin-dependent protein catabolic process		0	0	0	0	0	0	0	0	0	0	0	0	0	0	0	0	0	0	0	0	1
99326	Garnl3	0	1	0	0	Garnl3	GTPase activating RANGAP domain-like 3	GO:0090630 activation of GTPase activity;GO:0051056 regulation of small GTPase mediated signal transduction;GO:0043547 positive regulation of GTPase activity		0	0	0	0	0	0	0	0	0	0	0	0	0	0	0	0	0	0	0	0	1
243867	Fbxo46	0	1	0	0	Fbxo46	F-box protein 46	GO:0008150 biological_process		0	0	0	0	0	0	0	0	0	0	0	0	0	0	0	0	0	0	0	0	1
72012	1600020E01Rik	0	1	0	0	1600020E01Rik	RIKEN cDNA 1600020E01 gene	GO:0008150 biological_process		0	0	0	0	0	0	0	0	0	0	0	0	0	0	0	0	0	0	0	0	1
73463	C2cd6	1	0	0	0	C2cd6	C2 calcium dependent domain containing 6	GO:0008150 biological_process		0	0	0	0	0	0	0	0	0	0	0	0	0	0	0	0	0	0	0	0	1
18575	Pde1c	1	0	0	0	Pde1c	phosphodiesterase 1C	GO:0061179 negative regulation of insulin secretion involved in cellular response to glucose stimulus;GO:0046676 negative regulation of insulin secretion;GO:0090278 negative regulation of peptide hormone secretion	(mmu04924)Renin secretion; (mmu05032)Morphine addiction; (mmu04742)Taste transduction	0	0	0	0	1	0	0	0	0	0	0	0	1	0	0	0	0	0	0	0	1
69386	H4c8	0	1	0	0	H4c8	H4 clustered histone 8	(Human)GO:0045653 negative regulation of megakaryocyte differentiation;GO:0006335 DNA replication-dependent chromatin assembly;GO:0034723 DNA replication-dependent chromatin organization	(mmu05322)Systemic lupus erythematosus; (mmu05034)Alcoholism; (mmu04613)Neutrophil extracellular trap formation	0	0	0	0	0	0	0	0	0	0	0	0	0	0	0	0	0	0	0	0	1
229487	Gatb	0	1	0	0	Gatb	glutamyl-tRNA(Gln) amidotransferase, subunit B	GO:0070681 glutaminyl-tRNAGln biosynthesis via transamidation;GO:0043039 tRNA aminoacylation;GO:0043038 amino acid activation	(mmu00970)Aminoacyl-tRNA biosynthesis; (mmu01100)Metabolic pathways	0	0	0	0	0	0	0	0	0	0	0	0	0	0	0	0	0	0	0	0	1
77975	Tmem50b	0	1	0	0	Tmem50b	transmembrane protein 50B	GO:0032511 late endosome to vacuole transport via multivesicular body sorting pathway;GO:0045324 late endosome to vacuole transport;GO:0032509 endosome transport via multivesicular body sorting pathway		0	0	0	0	0	0	0	0	0	0	0	0	0	0	0	0	0	0	0	0	1
78887	Sfi1	0	1	0	0	Sfi1	Sfi1 homolog, spindle assembly associated (yeast)			0	0	0	0	0	0	0	0	0	0	0	0	0	0	0	0	0	0	0	0	1
12576	Cdkn1b	0	1	0	0	Cdkn1b	cyclin-dependent kinase inhibitor 1B	GO:1905178 regulation of cardiac muscle tissue regeneration;GO:1905179 negative regulation of cardiac muscle tissue regeneration;GO:0048102 autophagic cell death	(mmu05220)Chronic myeloid leukemia; (mmu04012)ErbB signaling pathway; (mmu05222)Small cell lung cancer	0	1	0	0	1	1	0	0	0	0	0	0	0	0	0	0	0	1	0	1	1
104910	Slc25a47	0	1	0	0	Slc25a47	solute carrier family 25, member 47	GO:0006844 acyl carnitine transport;GO:0015697 quaternary ammonium group transport;GO:0006865 amino acid transport		0	0	0	0	0	0	0	0	0	0	0	0	0	0	0	0	0	0	0	0	1
213389	Prdm9	0	1	0	0	Prdm9	PR domain containing 9	GO:1905435 regulation of histone H3-K4 trimethylation;GO:1905437 positive regulation of histone H3-K4 trimethylation;GO:0010520 regulation of reciprocal meiotic recombination	(mmu00310)Lysine degradation; (mmu01100)Metabolic pathways	1	0	0	0	0	0	1	0	0	0	0	0	0	0	0	0	0	0	0	0	1
16911	Lmo4	1	0	0	0	Lmo4	LIM domain only 4	GO:0021527 spinal cord association neuron differentiation;GO:0021514 ventral spinal cord interneuron differentiation;GO:0042659 regulation of cell fate specification		0	0	0	1	0	0	0	0	0	0	0	0	0	0	0	1	0	0	0	0	1
16194	Il6ra	1	0	0	0	Il6ra	interleukin 6 receptor, alpha	GO:0010536 positive regulation of activation of Janus kinase activity;GO:0070120 ciliary neurotrophic factor-mediated signaling pathway;GO:0010533 regulation of activation of Janus kinase activity	(mmu01521)EGFR tyrosine kinase inhibitor resistance; (mmu04640)Hematopoietic cell lineage; (mmu04061)Viral protein interaction with cytokine and cytokine receptor	0	1	0	0	0	0	0	0	0	0	0	0	1	0	0	1	0	0	0	1	1
19054	Ppp2r3d	0	1	0	0	Ppp2r3d	protein phosphatase 2 (formerly 2A), regulatory subunit B'', delta	GO:2000134 negative regulation of G1/S transition of mitotic cell cycle;GO:1902807 negative regulation of cell cycle G1/S phase transition;GO:2000045 regulation of G1/S transition of mitotic cell cycle	(mmu03015)mRNA surveillance pathway; (mmu04071)Sphingolipid signaling pathway; (mmu04152)AMPK signaling pathway	0	0	0	0	0	0	0	0	0	0	0	0	0	0	0	0	0	0	0	0	1
66481	Rps21	0	1	0	0	Rps21	ribosomal protein S21	GO:0000461 endonucleolytic cleavage to generate mature 3'-end of SSU-rRNA from (SSU-rRNA, 5.8S rRNA, LSU-rRNA);GO:0000447 endonucleolytic cleavage in ITS1 to separate SSU-rRNA from 5.8S rRNA and LSU-rRNA from tricistronic rRNA transcript (SSU-rRNA, 5.8S rRNA, LSU-rRNA);GO:0031125 rRNA 3'-end processing	(mmu03010)Ribosome; (mmu05171)Coronavirus disease - COVID-19	0	0	0	0	0	0	0	0	0	0	0	0	0	0	0	0	0	0	0	0	1
435755	Pou5f1-rs4	1	0	0	0	Pou5f1-rs4	POU domain, class 5, transcription factor 1, related sequence 4			0	0	0	0	0	0	0	0	0	0	0	0	0	0	0	0	0	0	0	0	1
108147	Atic	1	0	0	0	Atic	5-aminoimidazole-4-carboxamide ribonucleotide formyltransferase/IMP cyclohydrolase	GO:0046452 dihydrofolate metabolic process;GO:0006189 'de novo' IMP biosynthetic process;GO:0046654 tetrahydrofolate biosynthetic process	(mmu00670)One carbon pool by folate; (mmu01523)Antifolate resistance; (mmu00230)Purine metabolism	0	0	0	0	0	0	0	0	0	0	1	0	0	0	0	0	0	0	0	0	1
381246	Xkr9	1	0	0	0	Xkr9	X-linked Kx blood group related 9	GO:0070782 phosphatidylserine exposure on apoptotic cell surface;GO:0043652 engulfment of apoptotic cell;GO:0017121 plasma membrane phospholipid scrambling		0	0	0	0	0	0	0	0	0	0	0	0	0	0	0	0	0	0	0	0	1
216227	Slc17a8	1	0	0	0	Slc17a8	solute carrier family 17 (sodium-dependent inorganic phosphate cotransporter), member 8	GO:0098700 neurotransmitter loading into synaptic vesicle;GO:0015813 L-glutamate transmembrane transport;GO:0035249 synaptic transmission, glutamatergic	(mmu05033)Nicotine addiction; (mmu04721)Synaptic vesicle cycle; (mmu04724)Glutamatergic synapse	0	0	0	0	0	0	0	0	0	0	0	0	1	0	0	0	0	0	0	0	1
105203	Tasor2	0	1	0	0	Tasor2	transcription activation suppressor family member 2	GO:0008150 biological_process		0	0	0	0	0	0	0	0	0	0	0	0	0	0	0	0	0	0	0	0	1
14282	Fosb	0	1	0	0	Fosb	FBJ osteosarcoma oncogene B	GO:0071277 cellular response to calcium ion;GO:0051592 response to calcium ion;GO:0071248 cellular response to metal ion	(mmu05030)Cocaine addiction; (mmu05031)Amphetamine addiction; (mmu04657)IL-17 signaling pathway	0	1	0	0	1	0	0	0	0	0	0	0	0	0	0	0	0	0	0	0	1
57908	Zfp318	0	1	0	0	Zfp318	zinc finger protein 318	GO:0051321 meiotic cell cycle;GO:0007049 cell cycle;GO:0045892 negative regulation of transcription, DNA-templated		0	0	0	0	0	0	0	0	0	0	0	0	0	0	0	0	0	0	0	0	1
74187	Katnb1	0	1	0	0	Katnb1	katanin p80 (WD40-containing) subunit B 1	GO:0031117 positive regulation of microtubule depolymerization;GO:0051013 microtubule severing;GO:1901881 positive regulation of protein depolymerization		0	0	0	0	0	0	0	0	0	0	0	0	0	0	0	0	0	0	0	0	1
72823	Pard3b	1	0	0	0	Pard3b	par-3 family cell polarity regulator beta	GO:0051660 establishment of centrosome localization;GO:0051642 centrosome localization;GO:0061842 microtubule organizing center localization		0	0	0	0	0	0	0	0	0	0	0	0	0	0	0	0	0	0	0	0	1
64685	Nmi	1	0	0	0	Nmi	N-myc (and STAT) interactor	GO:1902524 positive regulation of protein K48-linked ubiquitination;GO:0061945 regulation of protein K48-linked ubiquitination;GO:0032687 negative regulation of interferon-alpha production		0	0	0	0	0	0	0	0	0	0	0	0	0	0	0	0	0	0	0	0	1
110157	Raf1	0	1	0	0	Raf1	v-raf-leukemia viral oncogene 1	GO:0071550 death-inducing signaling complex assembly;GO:0035773 insulin secretion involved in cellular response to glucose stimulus;GO:0048011 neurotrophin TRK receptor signaling pathway	(mmu05219)Bladder cancer; (mmu04370)VEGF signaling pathway; (mmu05213)Endometrial cancer	0	1	0	0	1	1	1	0	0	0	0	0	0	0	0	1	0	0	0	1	1
14281	Fos	0	1	0	0	Fos	FBJ osteosarcoma oncogene	GO:0035994 response to muscle stretch;GO:0071276 cellular response to cadmium ion;GO:0045672 positive regulation of osteoclast differentiation	(mmu05031)Amphetamine addiction; (mmu05140)Leishmaniasis; (mmu04917)Prolactin signaling pathway	0	1	0	1	1	0	0	0	0	1	0	0	0	0	0	0	0	0	0	1	1
433294	Mettl21c	1	0	0	0	Mettl21c	methyltransferase like 21C	GO:0008628 hormone-mediated apoptotic signaling pathway;GO:0010880 regulation of release of sequestered calcium ion into cytosol by sarcoplasmic reticulum;GO:0071549 cellular response to dexamethasone stimulus		0	0	0	0	0	0	0	0	0	0	0	0	0	0	0	0	0	0	0	0	1
15937	Ier3	1	0	0	0	Ier3	immediate early response 3	GO:1901029 negative regulation of mitochondrial outer membrane permeabilization involved in apoptotic signaling pathway;GO:0045820 negative regulation of glycolytic process;GO:1901028 regulation of mitochondrial outer membrane permeabilization involved in apoptotic signaling pathway		0	0	1	0	0	0	0	0	0	0	0	0	0	0	0	0	0	0	0	0	1
319472	9330158H04Rik	1	0	0	0	9330158H04Rik	RIKEN cDNA 9330158H04 gene	GO:0008150 biological_process		0	0	0	0	0	0	0	0	0	0	0	0	0	0	0	0	0	0	0	0	1
11522	Adh1	1	0	0	0	Adh1	alcohol dehydrogenase 1 (class I)	GO:0046186 acetaldehyde biosynthetic process;GO:0006117 acetaldehyde metabolic process;GO:0006069 ethanol oxidation	(mmu00350)Tyrosine metabolism; (mmu00620)Pyruvate metabolism; (mmu00071)Fatty acid degradation	0	0	0	0	0	0	0	0	0	0	0	0	0	0	0	0	0	0	0	0	1
329554	Gm826	1	0	0	0	Gm826	predicted gene 826	GO:0008150 biological_process		0	0	0	0	0	0	0	0	0	0	0	0	0	0	0	0	0	0	0	0	1
56323	Dnajb5	0	1	0	0	Dnajb5	DnaJ heat shock protein family (Hsp40) member B5	GO:0051085 chaperone cofactor-dependent protein refolding;GO:0051084 'de novo' posttranslational protein folding;GO:0006458 'de novo' protein folding		0	0	0	0	0	0	0	0	0	0	0	0	0	0	0	0	0	0	0	0	1
19885	Rorc	1	0	0	0	Rorc	RAR-related orphan receptor gamma	GO:0032620 interleukin-17 production;GO:0070244 negative regulation of thymocyte apoptotic process;GO:0072539 T-helper 17 cell differentiation	(mmu04710)Circadian rhythm; (mmu05321)Inflammatory bowel disease; (mmu04659)Th17 cell differentiation	0	1	1	1	0	0	0	1	0	0	0	0	0	0	0	1	0	0	1	0	1
16784	Lamp2	1	0	0	0	Lamp2	lysosomal-associated membrane protein 2	GO:0061740 protein targeting to lysosome involved in chaperone-mediated autophagy;GO:0071211 protein targeting to vacuole involved in autophagy;GO:0061684 chaperone-mediated autophagy	(mmu04142)Lysosome; (mmu04140)Autophagy - animal; (mmu05152)Tuberculosis	0	0	0	0	0	0	0	0	0	0	0	0	0	0	0	0	0	0	0	0	1
208727	Hdac4	0	1	0	0	Hdac4	histone deacetylase 4	GO:1902437 positive regulation of male mating behavior;GO:1902435 regulation of male mating behavior;GO:0014854 response to inactivity	(mmu04371)Apelin signaling pathway; (mmu05034)Alcoholism; (mmu04613)Neutrophil extracellular trap formation	0	1	1	1	0	1	1	0	0	0	0	1	0	0	0	0	1	0	0	0	1
20280	Scp2	1	0	0	0	Scp2	sterol carrier protein 2, liver	GO:1901373 lipid hydroperoxide transport;GO:0006701 progesterone biosynthetic process;GO:0032382 positive regulation of intracellular sterol transport	(mmu00120)Primary bile acid biosynthesis; (mmu01040)Biosynthesis of unsaturated fatty acids; (mmu01212)Fatty acid metabolism	0	0	1	0	0	0	0	0	0	0	1	0	0	0	0	0	0	0	0	0	1
66488	Fam136a	0	1	0	0	Fam136a	family with sequence similarity 136, member A	GO:0008150 biological_process		0	0	0	0	0	0	0	0	0	0	0	0	0	0	0	0	0	0	0	0	1
64010	Sav1	0	1	0	0	Sav1	salvador family WW domain containing 1	GO:0060044 negative regulation of cardiac muscle cell proliferation;GO:0035329 hippo signaling;GO:0060575 intestinal epithelial cell differentiation	(mmu04392)Hippo signaling pathway - multiple species; (mmu04390)Hippo signaling pathway	0	0	0	0	0	0	0	0	0	0	0	0	0	0	0	0	0	0	1	0	1
18712	Pim1	0	1	0	0	Pim1	proviral integration site 1	GO:1905062 positive regulation of cardioblast proliferation;GO:0070561 vitamin D receptor signaling pathway;GO:0071305 cellular response to vitamin D	(mmu05221)Acute myeloid leukemia; (mmu04933)AGE-RAGE signaling pathway in diabetic complications; (mmu04630)JAK-STAT signaling pathway	0	1	0	1	0	0	1	0	0	0	0	0	0	0	0	0	0	0	1	1	1
108124	Napa	0	1	0	0	Napa	N-ethylmaleimide sensitive fusion protein attachment protein alpha	GO:0035494 SNARE complex disassembly;GO:0010807 regulation of synaptic vesicle priming;GO:0045176 apical protein localization	(mmu04721)Synaptic vesicle cycle	0	0	0	0	0	0	0	0	0	0	0	0	0	0	0	0	0	0	0	0	1
67916	Plpp3	0	0	1	0	Plpp3	phospholipid phosphatase 3	GO:0044328 canonical Wnt signaling pathway involved in positive regulation of endothelial cell migration;GO:0044329 canonical Wnt signaling pathway involved in positive regulation of cell-cell adhesion;GO:0044330 canonical Wnt signaling pathway involved in positive regulation of wound healing	(mmu04975)Fat digestion and absorption; (mmu00565)Ether lipid metabolism; (mmu00600)Sphingolipid metabolism	0	0	0	0	0	0	0	0	0	0	1	0	0	0	1	0	0	0	0	0	1
74747	Ddit4	0	1	0	0	Ddit4	DNA-damage-inducible transcript 4	GO:0048011 neurotrophin TRK receptor signaling pathway;GO:0045820 negative regulation of glycolytic process;GO:0010801 negative regulation of peptidyl-threonine phosphorylation	(mmu04140)Autophagy - animal; (mmu04150)mTOR signaling pathway; (mmu05206)MicroRNAs in cancer	1	0	1	0	0	0	0	0	0	0	0	0	0	0	0	0	0	1	0	0	1
230904	Fbxo2	1	0	0	0	Fbxo2	F-box protein 2	GO:0006516 glycoprotein catabolic process;GO:0031146 SCF-dependent proteasomal ubiquitin-dependent protein catabolic process;GO:0030433 ubiquitin-dependent ERAD pathway	(mmu04120)Ubiquitin mediated proteolysis; (mmu04141)Protein processing in endoplasmic reticulum	0	0	0	0	0	0	0	0	0	0	0	0	1	0	0	0	0	0	0	0	1
68332	Sdhaf1	0	1	0	0	Sdhaf1	succinate dehydrogenase complex assembly factor 1	GO:0034552 respiratory chain complex II assembly;GO:0034553 mitochondrial respiratory chain complex II assembly;GO:0033108 mitochondrial respiratory chain complex assembly		0	0	0	0	0	0	0	0	0	0	0	0	0	0	0	0	0	0	0	0	1
217695	Zfyve1	0	1	0	0	Zfyve1	zinc finger, FYVE domain containing 1	GO:0140042 lipid droplet formation;GO:0034389 lipid droplet organization;GO:0019915 lipid storage	(mmu04140)Autophagy - animal; (mmu05022)Pathways of neurodegeneration - multiple diseases	0	0	0	0	0	0	0	0	0	0	0	0	0	0	0	0	0	0	0	0	1
108156	Mthfd1	0	0	1	0	Mthfd1	methylenetetrahydrofolate dehydrogenase (NADP+ dependent), methenyltetrahydrofolate cyclohydrolase, formyltetrahydrofolate synthase	GO:0000105 histidine biosynthetic process;GO:0009257 10-formyltetrahydrofolate biosynthetic process;GO:0009092 homoserine metabolic process	(mmu00670)One carbon pool by folate; (mmu01240)Biosynthesis of cofactors; (mmu01100)Metabolic pathways	0	0	0	0	0	0	0	0	0	0	1	0	0	0	1	0	0	0	0	0	1
100503142	B230303A05Rik	1	0	0	0	B230303A05Rik	U1 small nuclear ribonucleoprotein 1C pseudogene			0	0	0	0	0	0	0	0	0	0	0	0	0	0	0	0	0	0	0	0	1
26946	Trpc7	1	0	0	0	Trpc7	transient receptor potential cation channel, subfamily C, member 7	GO:0006828 manganese ion transport;GO:0000041 transition metal ion transport;GO:0070588 calcium ion transmembrane transport		0	0	0	0	0	0	0	0	0	0	0	0	0	0	0	0	0	0	0	0	1
102465171	Mir6336	1	0	0	0	Mir6336	microRNA 6336			0	0	0	0	0	0	0	0	0	0	0	0	0	0	0	0	0	0	0	0	1
67426	Coq8a	0	1	0	0	Coq8a	coenzyme Q8A	GO:0006744 ubiquinone biosynthetic process;GO:1901663 quinone biosynthetic process;GO:0006743 ubiquinone metabolic process		0	0	0	0	0	0	1	0	0	0	0	0	0	0	0	0	0	0	0	0	1
241624	Exd1	0	1	0	0	Exd1	exonuclease 3'-5' domain containing 1	GO:0034587 piRNA metabolic process;GO:0031047 gene silencing by RNA;GO:0051321 meiotic cell cycle		0	0	0	0	0	0	0	0	0	0	0	0	0	0	0	0	0	0	0	0	1
382423	Atxn7l3b	1	0	0	0	Atxn7l3b	ataxin 7-like 3B	GO:0010468 regulation of gene expression;GO:0060255 regulation of macromolecule metabolic process;GO:0019222 regulation of metabolic process		0	0	0	0	0	0	0	0	0	0	0	0	0	0	0	0	0	0	0	0	1
53333	Tomm40	0	1	0	0	Tomm40	translocase of outer mitochondrial membrane 40	GO:0051204 protein insertion into mitochondrial membrane;GO:0030150 protein import into mitochondrial matrix;GO:0090151 establishment of protein localization to mitochondrial membrane	(mmu05014)Amyotrophic lateral sclerosis; (mmu05022)Pathways of neurodegeneration - multiple diseases	0	0	0	0	0	0	0	0	0	0	0	0	0	0	0	0	0	0	0	0	1
21943	Tnfsf11	1	0	0	0	Tnfsf11	tumor necrosis factor (ligand) superfamily, member 11	GO:0071812 positive regulation of fever generation by positive regulation of prostaglandin secretion;GO:0071848 positive regulation of ERK1 and ERK2 cascade via TNFSF11-mediated signaling;GO:1904616 regulation of actin binding	(mmu04917)Prolactin signaling pathway; (mmu05323)Rheumatoid arthritis; (mmu04064)NF-kappa B signaling pathway	0	1	0	0	0	0	0	0	0	0	0	0	0	0	0	1	0	0	0	0	1
110197	Dgkg	1	0	0	0	Dgkg	diacylglycerol kinase, gamma	GO:0090038 negative regulation of protein kinase C signaling;GO:0046834 lipid phosphorylation;GO:0090036 regulation of protein kinase C signaling	(mmu00561)Glycerolipid metabolism; (mmu04070)Phosphatidylinositol signaling system; (mmu00564)Glycerophospholipid metabolism	0	0	0	0	0	0	0	0	0	0	1	0	0	0	0	0	0	0	0	0	1
18795	Plcb1	1	0	0	0	Plcb1	phospholipase C, beta 1	GO:1902618 cellular response to fluoride;GO:1905630 response to glyceraldehyde;GO:1905631 cellular response to glyceraldehyde	(mmu05143)African trypanosomiasis; (mmu04973)Carbohydrate digestion and absorption; (mmu04730)Long-term depression	0	0	0	0	0	0	0	0	0	0	1	0	0	0	0	1	0	0	0	1	1
11865	Arntl	0	1	0	0	Arntl	aryl hydrocarbon receptor nuclear translocator-like	GO:0090403 oxidative stress-induced premature senescence;GO:0060137 maternal process involved in parturition;GO:2000074 regulation of type B pancreatic cell development	(mmu04710)Circadian rhythm; (mmu04728)Dopaminergic synapse	0	0	0	1	0	0	0	1	0	0	0	0	0	0	0	0	1	0	1	0	1
75530	Lyrm7	0	1	0	0	Lyrm7	LYR motif containing 7	GO:0017062 respiratory chain complex III assembly;GO:0034551 mitochondrial respiratory chain complex III assembly;GO:0017004 cytochrome complex assembly		0	0	0	0	0	0	0	0	0	0	0	0	0	0	0	0	0	0	0	0	1
66821	Bcs1l	0	1	0	0	Bcs1l	BCS1-like (yeast)	GO:0032979 protein insertion into mitochondrial inner membrane from matrix;GO:0032978 protein insertion into membrane from inner side;GO:0017062 respiratory chain complex III assembly		0	0	0	0	0	0	0	0	0	0	0	0	0	0	0	0	0	0	0	0	1
67534	Ttll4	0	1	0	0	Ttll4	tubulin tyrosine ligase-like family, member 4	GO:0120222 regulation of blastocyst development;GO:0018095 protein polyglutamylation;GO:0018200 peptidyl-glutamic acid modification		0	0	0	0	0	0	1	0	0	0	0	0	0	0	0	0	0	0	0	0	1
67851	Mtres1	0	1	0	0	Mtres1	mitochondrial transcription rescue factor 1	GO:1903108 regulation of mitochondrial transcription;GO:0072344 rescue of stalled ribosome;GO:0062125 regulation of mitochondrial gene expression		0	0	0	0	0	0	0	0	0	0	0	0	0	0	0	0	0	0	0	0	1
227648	Sec16a	0	1	0	0	Sec16a	SEC16 homolog A, endoplasmic reticulum export factor	GO:0043000 Golgi to plasma membrane CFTR protein transport;GO:0070973 protein localization to endoplasmic reticulum exit site;GO:0048207 vesicle targeting, rough ER to cis-Golgi		0	0	0	0	0	0	0	0	0	0	0	0	0	0	0	0	0	0	0	0	1
76614	Immt	0	1	0	0	Immt	inner membrane protein, mitochondrial	GO:0042407 cristae formation;GO:0051560 mitochondrial calcium ion homeostasis;GO:0007007 inner mitochondrial membrane organization		0	0	0	0	0	0	0	0	0	0	0	0	0	0	0	0	0	0	0	0	1
56484	Foxo3	0	1	0	0	Foxo3	forkhead box O3	GO:0001544 initiation of primordial ovarian follicle growth;GO:0014737 positive regulation of muscle atrophy;GO:0014735 regulation of muscle atrophy	(mmu05213)Endometrial cancer; (mmu04213)Longevity regulating pathway - multiple species; (mmu04137)Mitophagy - animal	1	1	0	1	0	1	0	1	0	1	0	1	0	0	0	0	1	0	0	0	1
114565	Zbtb21	0	1	0	0	Zbtb21	zinc finger and BTB domain containing 21	GO:0000122 negative regulation of transcription by RNA polymerase II;GO:0045892 negative regulation of transcription, DNA-templated;GO:1903507 negative regulation of nucleic acid-templated transcription		0	0	0	0	0	0	0	0	0	0	0	0	0	0	0	0	0	0	0	0	1
71918	Zcchc24	1	0	0	0	Zcchc24	zinc finger, CCHC domain containing 24	GO:0014013 regulation of gliogenesis;GO:0050767 regulation of neurogenesis;GO:0051960 regulation of nervous system development		0	0	0	0	0	0	0	0	0	0	0	0	0	0	0	0	0	0	0	0	1
116837	Rims1	0	0	1	0	Rims1	regulating synaptic membrane exocytosis 1	GO:0010808 positive regulation of synaptic vesicle priming;GO:0060478 acrosomal vesicle exocytosis;GO:0097151 positive regulation of inhibitory postsynaptic potential	(mmu04721)Synaptic vesicle cycle; (mmu04723)Retrograde endocannabinoid signaling	0	0	0	0	0	1	0	0	0	0	0	0	0	0	1	0	0	0	0	0	1
15902	Id2	0	1	0	0	Id2	inhibitor of DNA binding 2	GO:1904797 negative regulation of core promoter binding;GO:0001966 thigmotaxis;GO:0061031 endodermal digestive tract morphogenesis	(mmu04350)TGF-beta signaling pathway; (mmu04550)Signaling pathways regulating pluripotency of stem cells; (mmu04390)Hippo signaling pathway	0	0	0	1	1	0	0	1	0	1	0	0	0	0	0	1	1	0	1	0	1
114606	Tle6	0	1	0	0	Tle6	transducin-like enhancer of split 6	GO:0007284 spermatogonial cell division;GO:0060136 embryonic process involved in female pregnancy;GO:0051643 endoplasmic reticulum localization	(mmu04330)Notch signaling pathway; (mmu04310)Wnt signaling pathway	0	0	0	0	0	0	0	0	0	0	0	1	0	0	0	0	0	0	0	0	1
56419	Diaph3	1	0	0	0	Diaph3	diaphanous related formin 3	GO:0030041 actin filament polymerization;GO:0008154 actin polymerization or depolymerization;GO:0051258 protein polymerization	(mmu04810)Regulation of actin cytoskeleton	0	0	0	0	0	0	0	0	0	0	0	0	0	0	0	0	0	0	0	0	1
11532	Adh5	1	0	0	0	Adh5	alcohol dehydrogenase 5 (class III), chi polypeptide	GO:0046294 formaldehyde catabolic process;GO:0046292 formaldehyde metabolic process;GO:0006069 ethanol oxidation	(mmu00350)Tyrosine metabolism; (mmu00620)Pyruvate metabolism; (mmu00071)Fatty acid degradation	0	0	0	0	0	0	0	0	0	0	0	0	0	0	0	0	0	0	0	0	1
70425	Csnk1g3	0	1	0	0	Csnk1g3	casein kinase 1, gamma 3	GO:0090263 positive regulation of canonical Wnt signaling pathway;GO:0030177 positive regulation of Wnt signaling pathway;GO:0018105 peptidyl-serine phosphorylation	(mmu04340)Hedgehog signaling pathway	0	0	0	0	0	0	1	0	0	0	0	0	0	0	0	0	0	0	0	0	1
77835	A930031H19Rik	1	0	0	0	A930031H19Rik	RIKEN cDNA A930031H19 gene	GO:0008150 biological_process		0	0	0	0	0	0	0	0	0	0	0	0	0	0	0	0	0	0	0	0	1
15547	Trmt2a	0	1	0	0	Trmt2a	TRM2 tRNA methyltransferase 2A	GO:0032259 methylation;GO:0006396 RNA processing;GO:0016070 RNA metabolic process		0	0	0	0	0	0	0	0	0	0	0	0	0	0	0	0	0	0	0	0	1
69794	1600027J07Rik	1	0	0	0	1600027J07Rik	RIKEN cDNA 1600027J07 gene	GO:0008150 biological_process		0	0	0	0	0	0	0	0	0	0	0	0	0	0	0	0	0	0	0	0	1
238330	Irf2bpl	0	1	0	0	Irf2bpl	interferon regulatory factor 2 binding protein-like	GO:0046543 development of secondary female sexual characteristics;GO:0045136 development of secondary sexual characteristics;GO:0000122 negative regulation of transcription by RNA polymerase II		0	0	0	0	0	0	0	0	0	0	0	1	0	0	0	0	0	0	0	0	1
50781	Dkk3	1	0	0	0	Dkk3	dickkopf WNT signaling pathway inhibitor 3	GO:0032345 negative regulation of aldosterone metabolic process;GO:0032348 negative regulation of aldosterone biosynthetic process;GO:2000065 negative regulation of cortisol biosynthetic process		0	0	1	0	0	0	0	0	0	0	0	0	0	0	0	0	0	0	0	0	1
232976	Zfp574	0	1	0	0	Zfp574	zinc finger protein 574	GO:0006357 regulation of transcription by RNA polymerase II;GO:0006355 regulation of transcription, DNA-templated;GO:1903506 regulation of nucleic acid-templated transcription		0	0	0	0	0	0	0	0	0	0	0	0	0	0	0	0	0	0	0	0	1
170459	Stard4	0	1	0	0	Stard4	StAR-related lipid transfer (START) domain containing 4	GO:0010879 cholesterol transport involved in cholesterol storage;GO:0010877 lipid transport involved in lipid storage;GO:0010878 cholesterol storage		0	0	1	0	0	0	0	0	0	0	1	0	0	0	0	0	0	0	0	0	1
380654	Cfap54	1	0	0	0	Cfap54	cilia and flagella associated protein 54	GO:0120197 mucociliary clearance;GO:0090660 cerebrospinal fluid circulation;GO:0003016 respiratory system process		0	0	0	0	0	0	0	0	0	0	0	0	0	0	0	0	0	0	0	0	1
78878	Ftx	0	0	1	0	Ftx	Ftx transcript, Xist regulator (non-protein coding)	GO:1900095 regulation of dosage compensation by inactivation of X chromosome;GO:0044030 regulation of DNA methylation;GO:0051052 regulation of DNA metabolic process		0	0	0	0	0	0	0	0	0	0	0	0	0	0	0	0	0	0	0	0	1
94249	Slc24a3	1	0	0	0	Slc24a3	solute carrier family 24 (sodium/potassium/calcium exchanger), member 3	GO:0030282 bone mineralization;GO:0035725 sodium ion transmembrane transport;GO:0031214 biomineral tissue development		0	0	0	0	0	0	0	0	0	0	0	0	0	0	0	0	0	0	0	0	1
14161	Fga	0	0	1	0	Fga	fibrinogen alpha chain	GO:0072377 blood coagulation, common pathway;GO:0043152 induction of bacterial agglutination;GO:0031639 plasminogen activation	(mmu04610)Complement and coagulation cascades; (mmu04611)Platelet activation; (mmu04613)Neutrophil extracellular trap formation	0	1	0	0	1	0	0	0	0	0	0	0	0	0	1	0	0	0	0	0	1
11806	Apoa1	0	0	1	0	Apoa1	apolipoprotein A-I	GO:0010903 negative regulation of very-low-density lipoprotein particle remodeling;GO:1902994 regulation of phospholipid efflux;GO:1902995 positive regulation of phospholipid efflux	(mmu04977)Vitamin digestion and absorption; (mmu05143)African trypanosomiasis; (mmu04975)Fat digestion and absorption	0	0	1	0	0	0	0	0	1	0	1	0	0	0	1	0	0	0	0	0	1
107449	Unc5b	0	1	0	0	Unc5b	unc-5 netrin receptor B	GO:0033564 anterior/posterior axon guidance;GO:0038007 netrin-activated signaling pathway;GO:2001241 positive regulation of extrinsic apoptotic signaling pathway in absence of ligand	(mmu04360)Axon guidance	0	0	0	0	0	0	0	0	0	0	0	0	0	0	0	0	0	0	0	0	1
77591	Ddx10	0	1	0	0	Ddx10	DEAD box helicase 10	GO:0097065 anterior head development;GO:0006364 rRNA processing;GO:0016072 rRNA metabolic process		0	0	0	0	0	0	0	0	0	0	0	0	0	0	0	0	0	0	0	0	1
22591	Xpc	0	1	0	0	Xpc	xeroderma pigmentosum, complementation group C	GO:1990731 UV-damage excision repair, DNA incision;GO:0000720 pyrimidine dimer repair by nucleotide-excision repair;GO:0006290 pyrimidine dimer repair	(mmu03420)Nucleotide excision repair	1	0	0	1	0	0	0	0	0	0	0	0	0	0	0	0	0	0	0	0	1
67073	Pi4k2b	0	0	1	0	Pi4k2b	phosphatidylinositol 4-kinase type 2 beta	GO:0007032 endosome organization;GO:0046854 phosphatidylinositol phosphate biosynthetic process;GO:0006661 phosphatidylinositol biosynthetic process	(mmu00562)Inositol phosphate metabolism; (mmu04070)Phosphatidylinositol signaling system; (mmu01100)Metabolic pathways	0	0	0	0	0	0	0	0	0	0	1	0	0	0	0	0	0	0	0	0	1
18171	Nr1i2	1	0	0	0	Nr1i2	nuclear receptor subfamily 1, group I, member 2	GO:0042178 xenobiotic catabolic process;GO:0042908 xenobiotic transport;GO:0006805 xenobiotic metabolic process		0	0	0	1	0	0	0	0	0	0	0	0	0	0	0	0	0	0	0	0	1
57914	Crlf2	0	1	0	0	Crlf2	cytokine receptor-like factor 2	GO:0035745 T-helper 2 cell cytokine production;GO:0035743 CD4-positive, alpha-beta T cell cytokine production;GO:0002369 T cell cytokine production	(mmu04630)JAK-STAT signaling pathway; (mmu04060)Cytokine-cytokine receptor interaction	0	0	0	0	0	0	0	0	0	0	0	0	0	0	0	0	0	0	0	0	1
381384	A530006G24Rik	1	0	0	0	A530006G24Rik	RIKEN cDNA A530006G24 gene	GO:0008150 biological_process		0	0	0	0	0	0	0	0	0	0	0	0	0	0	0	0	0	0	0	0	1
17868	Mybpc3	1	0	0	0	Mybpc3	myosin binding protein C, cardiac	GO:0031033 myosin filament organization;GO:0031034 myosin filament assembly;GO:0045214 sarcomere organization	(mmu05410)Hypertrophic cardiomyopathy; (mmu05414)Dilated cardiomyopathy	0	0	0	0	0	0	0	0	0	0	0	0	0	0	0	0	0	0	0	0	1
21807	Tsc22d1	0	1	0	0	Tsc22d1	TSC22 domain family, member 1	GO:0043065 positive regulation of apoptotic process;GO:0043068 positive regulation of programmed cell death;GO:0010942 positive regulation of cell death		0	0	0	0	0	0	0	0	0	0	0	0	0	0	0	0	0	0	0	0	1
19691	Recql	0	1	0	0	Recql	RecQ protein-like	GO:0006268 DNA unwinding involved in DNA replication;GO:0032508 DNA duplex unwinding;GO:0032392 DNA geometric change		1	0	0	0	0	0	0	0	0	0	0	0	0	0	0	0	0	0	0	0	1
241062	Pgap1	0	0	1	0	Pgap1	post-GPI attachment to proteins 1	GO:1902953 positive regulation of ER to Golgi vesicle-mediated transport;GO:0060628 regulation of ER to Golgi vesicle-mediated transport;GO:0021871 forebrain regionalization	(mmu00563)Glycosylphosphatidylinositol (GPI)-anchor biosynthesis; (mmu01100)Metabolic pathways	0	0	0	0	0	0	0	0	0	0	1	0	0	0	1	0	0	0	0	0	1
328232	Gfod1	0	1	0	0	Gfod1	glucose-fructose oxidoreductase domain containing 1			0	0	0	0	0	0	0	0	0	0	0	0	0	0	0	0	0	0	0	0	1
244349	Kat6a	1	0	0	0	Kat6a	K(lysine) acetyltransferase 6A	GO:0035162 embryonic hemopoiesis;GO:0090398 cellular senescence;GO:0035909 aorta morphogenesis	(mmu04550)Signaling pathways regulating pluripotency of stem cells	0	0	0	1	0	0	0	0	0	0	0	0	0	0	0	1	0	0	0	0	1
14229	Fkbp5	0	0	1	0	Fkbp5	FK506 binding protein 5	GO:0000413 protein peptidyl-prolyl isomerization;GO:0018208 peptidyl-proline modification;GO:0061077 chaperone-mediated protein folding	(mmu04915)Estrogen signaling pathway	0	0	0	0	0	0	0	0	1	0	0	0	0	0	0	0	0	0	0	0	1
72391	Cdkn3	0	1	0	0	Cdkn3	cyclin-dependent kinase inhibitor 3	GO:0016311 dephosphorylation;GO:0006974 cellular response to DNA damage stimulus;GO:0051726 regulation of cell cycle		1	0	0	0	0	0	0	0	0	0	0	0	0	0	0	0	0	0	0	0	1
18294	Ogg1	0	1	0	0	Ogg1	8-oxoguanine DNA-glycosylase 1	GO:1901291 negative regulation of double-strand break repair via single-strand annealing;GO:0006285 base-excision repair, AP site formation;GO:0033683 nucleotide-excision repair, DNA incision	(mmu03410)Base excision repair	1	0	0	0	0	0	0	0	0	0	0	0	0	0	0	0	0	0	0	0	1
104156	Etv5	0	1	0	0	Etv5	ets variant 5	GO:0048133 male germ-line stem cell asymmetric division;GO:0060762 regulation of branching involved in mammary gland duct morphogenesis;GO:0042078 germ-line stem cell division	(mmu05215)Prostate cancer; (mmu05202)Transcriptional misregulation in cancer	0	0	0	0	0	0	0	0	0	0	0	0	0	0	0	0	0	0	0	0	1
17293	Mesp2	1	0	0	0	Mesp2	mesoderm posterior 2	GO:0008078 mesodermal cell migration;GO:0032525 somite rostral/caudal axis specification;GO:0023019 signal transduction involved in regulation of gene expression		0	0	0	0	0	0	0	0	0	0	0	0	0	0	0	0	0	0	0	0	1
18046	Nfyc	0	1	0	0	Nfyc	nuclear transcription factor-Y gamma	GO:0080182 histone H3-K4 trimethylation;GO:0051568 histone H3-K4 methylation;GO:0018023 peptidyl-lysine trimethylation	(mmu04612)Antigen processing and presentation; (mmu05152)Tuberculosis	0	0	0	0	0	0	1	0	0	0	0	0	0	0	0	0	0	0	0	0	1
432436	Gm5420	1	0	0	0	Gm5420	predicted gene 5420	GO:0008150 biological_process		0	0	0	0	0	0	0	0	0	0	0	0	0	0	0	0	0	0	0	0	1
13548	Dyrk1a	0	1	0	0	Dyrk1a	dual-specificity tyrosine-(Y)-phosphorylation regulated kinase 1a	GO:0034205 amyloid-beta formation;GO:0031115 negative regulation of microtubule polymerization;GO:0043518 negative regulation of DNA damage response, signal transduction by p53 class mediator		0	0	0	0	0	0	1	1	0	0	0	0	0	0	0	0	0	0	0	0	1
210925	Ints9	0	1	0	0	Ints9	integrator complex subunit 9	GO:0016180 snRNA processing;GO:0016073 snRNA metabolic process;GO:0034470 ncRNA processing		0	0	0	0	0	0	0	0	0	0	0	0	0	0	0	0	0	0	0	0	1
66998	Psmd5	0	1	0	0	Psmd5	proteasome (prosome, macropain) 26S subunit, non-ATPase, 5	GO:0070682 proteasome regulatory particle assembly;GO:0043248 proteasome assembly;GO:0034622 cellular protein-containing complex assembly		0	1	0	0	0	0	0	0	0	0	0	0	0	0	0	0	0	0	0	0	1
329271	C230024C17Rik	1	0	0	0	C230024C17Rik	RIKEN cDNA C230024C17 gene			0	0	0	0	0	0	0	0	0	0	0	0	0	0	0	0	0	0	0	0	1
233016	Blvrb	0	1	0	0	Blvrb	biliverdin reductase B (flavin reductase (NADPH))	GO:0006787 porphyrin-containing compound catabolic process;GO:0042167 heme catabolic process;GO:0046149 pigment catabolic process	(mmu00740)Riboflavin metabolism; (mmu00860)Porphyrin metabolism; (mmu01100)Metabolic pathways	0	0	0	0	0	0	0	0	0	0	0	0	0	0	0	0	0	0	0	0	1
27401	Skp2	0	1	0	0	Skp2	S-phase kinase-associated protein 2	GO:0033148 positive regulation of intracellular estrogen receptor signaling pathway;GO:0033145 positive regulation of intracellular steroid hormone receptor signaling pathway;GO:1902916 positive regulation of protein polyubiquitination	(mmu05222)Small cell lung cancer; (mmu04110)Cell cycle; (mmu04068)FoxO signaling pathway	0	0	0	0	0	0	0	0	0	0	0	0	0	0	0	0	0	0	0	1	1
74155	Errfi1	0	0	1	0	Errfi1	ERBB receptor feedback inhibitor 1	GO:1903243 negative regulation of cardiac muscle hypertrophy in response to stress;GO:0010616 negative regulation of cardiac muscle adaptation;GO:1903242 regulation of cardiac muscle hypertrophy in response to stress		0	0	0	0	0	1	0	0	0	0	0	0	0	0	1	0	0	0	0	0	1
56690	Mlycd	0	1	0	0	Mlycd	malonyl-CoA decarboxylase	GO:2001294 malonyl-CoA catabolic process;GO:2001293 malonyl-CoA metabolic process;GO:0033869 nucleoside bisphosphate catabolic process	(mmu00640)Propanoate metabolism; (mmu00410)beta-Alanine metabolism; (mmu04146)Peroxisome	0	0	1	0	0	0	0	0	0	0	1	0	0	0	0	0	0	0	0	0	1
14380	G6pd2	1	0	0	0	G6pd2	glucose-6-phosphate dehydrogenase 2	GO:0010732 regulation of protein glutathionylation;GO:0010734 negative regulation of protein glutathionylation;GO:0019322 pentose biosynthetic process	(mmu00030)Pentose phosphate pathway; (mmu05230)Central carbon metabolism in cancer; (mmu00480)Glutathione metabolism	0	0	0	0	0	0	0	0	0	0	1	0	0	0	0	1	1	0	0	0	1
110821	Pcca	1	0	0	0	Pcca	propionyl-Coenzyme A carboxylase, alpha polypeptide	GO:0016042 lipid catabolic process;GO:0006629 lipid metabolic process;GO:1901575 organic substance catabolic process	(mmu00640)Propanoate metabolism; (mmu00630)Glyoxylate and dicarboxylate metabolism; (mmu00280)Valine, leucine and isoleucine degradation	0	0	0	0	0	0	0	0	0	0	1	0	0	0	0	0	0	0	0	0	1
16648	Kpna3	0	1	0	0	Kpna3	karyopherin (importin) alpha 3	GO:0006607 NLS-bearing protein import into nucleus;GO:0006606 protein import into nucleus;GO:0051170 import into nucleus	(mmu03013)Nucleocytoplasmic transport; (mmu05207)Chemical carcinogenesis - receptor activation; (mmu05132)Salmonella infection	0	1	0	0	0	0	0	0	0	0	0	0	0	0	0	0	0	0	0	0	1
16438	Itpr1	1	0	0	0	Itpr1	inositol 1,4,5-trisphosphate receptor 1	GO:0050882 voluntary musculoskeletal movement;GO:0042045 epithelial fluid transport;GO:0097421 liver regeneration	(mmu04730)Long-term depression; (mmu04929)GnRH secretion; (mmu04720)Long-term potentiation	0	0	0	0	0	0	0	0	0	0	0	0	1	0	0	0	0	0	0	0	1
264064	Cdk8	0	0	1	0	Cdk8	cyclin-dependent kinase 8	GO:0006468 protein phosphorylation;GO:0016310 phosphorylation;GO:0006796 phosphate-containing compound metabolic process		0	0	0	0	0	0	0	0	0	0	0	0	0	0	0	0	0	0	0	0	1
52033	Pbk	0	0	1	0	Pbk	PDZ binding kinase	GO:0032435 negative regulation of proteasomal ubiquitin-dependent protein catabolic process;GO:1901799 negative regulation of proteasomal protein catabolic process;GO:0032873 negative regulation of stress-activated MAPK cascade		0	0	0	0	0	0	0	0	0	0	0	0	0	0	0	0	0	0	0	0	1
74718	Snx16	1	0	0	0	Snx16	sorting nexin 16	GO:0006622 protein targeting to lysosome;GO:0045022 early endosome to late endosome transport;GO:0098927 vesicle-mediated transport between endosomal compartments		0	0	0	0	0	0	0	0	0	0	0	0	0	0	0	0	0	0	0	0	1
270685	Mthfd1l	1	0	0	0	Mthfd1l	methylenetetrahydrofolate dehydrogenase (NADP+ dependent) 1-like	GO:0015942 formate metabolic process;GO:0009257 10-formyltetrahydrofolate biosynthetic process;GO:0046654 tetrahydrofolate biosynthetic process	(mmu00670)One carbon pool by folate; (mmu01240)Biosynthesis of cofactors; (mmu01100)Metabolic pathways	0	0	0	0	0	0	0	0	0	0	0	0	0	0	0	0	0	0	0	0	1
102636620	Gm15326	1	0	0	0	Gm15326	predicted gene 15326	GO:0008150 biological_process		0	0	0	0	0	0	0	0	0	0	0	0	0	0	0	0	0	0	0	0	1
230597	Zfyve9	1	0	0	0	Zfyve9	zinc finger, FYVE domain containing 9	GO:0007179 transforming growth factor beta receptor signaling pathway;GO:0017015 regulation of transforming growth factor beta receptor signaling pathway;GO:1903844 regulation of cellular response to transforming growth factor beta stimulus	(mmu04350)TGF-beta signaling pathway; (mmu04144)Endocytosis	0	0	0	0	0	0	0	0	0	0	0	0	0	0	0	0	0	0	0	0	1
73095	Slc25a42	0	1	0	0	Slc25a42	solute carrier family 25, member 42	GO:0015880 coenzyme A transport;GO:0035349 coenzyme A transmembrane transport;GO:0071106 adenosine 3',5'-bisphosphate transmembrane transport		0	0	0	0	0	0	0	0	0	0	0	0	0	0	0	0	0	0	0	0	1
22682	Zfand5	0	1	0	0	Zfand5	zinc finger, AN1-type domain 5	GO:0010761 fibroblast migration;GO:0048745 smooth muscle tissue development;GO:0003016 respiratory system process		0	0	0	0	0	0	0	0	0	0	0	0	0	0	0	0	0	0	0	0	1
103220	Ttc41	0	1	0	0	Ttc41	tetratricopeptide repeat domain 41	GO:0008150 biological_process		0	0	0	0	0	0	0	0	0	0	0	0	0	0	0	0	0	0	0	0	1
108089	Rnf144a	1	0	0	0	Rnf144a	ring finger protein 144A	GO:0032436 positive regulation of proteasomal ubiquitin-dependent protein catabolic process;GO:2000060 positive regulation of ubiquitin-dependent protein catabolic process;GO:1901800 positive regulation of proteasomal protein catabolic process		0	0	0	0	0	0	0	0	0	0	0	0	0	0	0	0	0	0	0	0	1
230119	Zbtb5	0	1	0	0	Zbtb5	zinc finger and BTB domain containing 5	GO:0000122 negative regulation of transcription by RNA polymerase II;GO:0045892 negative regulation of transcription, DNA-templated;GO:1903507 negative regulation of nucleic acid-templated transcription		0	0	0	0	0	0	0	0	0	0	0	0	0	0	0	0	0	0	0	0	1
381524	Mexis	1	0	0	0	Mexis	macrophage expressed LXRa(NR1H3)-dependent amplifier of Abca1 transcription lncRNA			0	0	0	0	0	0	0	0	0	0	0	0	0	0	0	0	0	0	0	0	1
16476	Jun	0	1	0	0	Jun	jun proto-oncogene	GO:0035026 leading edge cell differentiation;GO:0072740 cellular response to anisomycin;GO:0072739 response to anisomycin	(mmu05030)Cocaine addiction; (mmu05321)Inflammatory bowel disease; (mmu05211)Renal cell carcinoma	0	1	0	1	1	0	0	0	0	1	0	1	0	0	0	1	0	0	0	1	1
244421	Lonrf1	1	0	0	0	Lonrf1	LON peptidase N-terminal domain and ring finger 1			0	0	0	0	0	0	0	0	0	0	0	0	0	0	0	0	0	0	0	0	1
69288	Rhobtb1	1	0	0	0	Rhobtb1	Rho-related BTB domain containing 1	GO:0043652 engulfment of apoptotic cell;GO:0043277 apoptotic cell clearance;GO:0030865 cortical cytoskeleton organization	(mmu04120)Ubiquitin mediated proteolysis	0	0	0	0	0	1	0	0	0	0	0	0	0	0	0	0	0	0	0	0	1
216363	Rab3ip	0	0	1	0	Rab3ip	RAB3A interacting protein	GO:0051490 negative regulation of filopodium assembly;GO:0120033 negative regulation of plasma membrane bounded cell projection assembly;GO:0051489 regulation of filopodium assembly		0	0	0	0	0	0	0	0	0	0	0	0	0	0	0	0	0	0	0	0	1
75320	Etnk1	0	1	0	0	Etnk1	ethanolamine kinase 1	GO:0006646 phosphatidylethanolamine biosynthetic process;GO:0046337 phosphatidylethanolamine metabolic process;GO:0046474 glycerophospholipid biosynthetic process	(mmu00564)Glycerophospholipid metabolism; (mmu01100)Metabolic pathways	0	0	0	0	0	0	1	0	0	0	1	0	0	0	0	0	0	0	0	0	1
70866	Slco6d1	1	0	0	0	Slco6d1	solute carrier organic anion transporter family, member 6d1	GO:0043252 sodium-independent organic anion transport;GO:0015711 organic anion transport;GO:0006820 anion transport		0	0	0	0	0	0	0	0	0	0	0	0	0	0	0	0	0	0	0	0	1
223453	Dap	1	0	0	0	Dap	death-associated protein	GO:0034198 cellular response to amino acid starvation;GO:1990928 response to amino acid starvation;GO:0010507 negative regulation of autophagy		0	0	0	0	0	0	0	0	0	0	0	0	0	0	0	0	0	0	0	0	1
75991	Slain2	0	1	0	0	Slain2	SLAIN motif family, member 2	GO:0007020 microtubule nucleation;GO:0031116 positive regulation of microtubule polymerization;GO:0046785 microtubule polymerization		0	0	0	0	0	0	0	0	0	0	0	0	0	0	0	0	0	0	0	0	1
13437	Dnpep	0	1	0	0	Dnpep	aspartyl aminopeptidase	GO:0006508 proteolysis;GO:0019538 protein metabolic process;GO:1901564 organonitrogen compound metabolic process		0	0	0	0	0	0	0	0	0	0	0	0	0	0	0	0	0	0	0	0	1
170768	Pfkfb3	1	0	0	0	Pfkfb3	6-phosphofructo-2-kinase/fructose-2,6-biphosphatase 3	GO:0006003 fructose 2,6-bisphosphate metabolic process;GO:0019637 organophosphate metabolic process;GO:1901135 carbohydrate derivative metabolic process	(mmu00051)Fructose and mannose metabolism; (mmu04066)HIF-1 signaling pathway; (mmu04152)AMPK signaling pathway	0	0	0	0	0	0	0	0	0	0	0	0	0	0	0	0	0	0	0	0	1
208228	Mob3a	0	1	0	0	Mob3a	MOB kinase activator 3A	GO:0001934 positive regulation of protein phosphorylation;GO:0042327 positive regulation of phosphorylation;GO:0010562 positive regulation of phosphorus metabolic process		0	0	0	0	0	0	0	0	0	0	0	0	0	0	0	0	0	0	0	0	1
108737	Oxsr1	0	1	0	0	Oxsr1	oxidative-stress responsive 1	GO:0038116 chemokine (C-C motif) ligand 21 signaling pathway;GO:0007231 osmosensory signaling pathway;GO:0038146 chemokine (C-X-C motif) ligand 12 signaling pathway		0	0	0	0	0	1	1	0	0	0	0	0	0	0	0	0	0	0	0	0	1
14420	Galc	1	0	0	0	Galc	galactosylceramidase	GO:0006683 galactosylceramide catabolic process;GO:0019376 galactolipid catabolic process;GO:0046477 glycosylceramide catabolic process	(mmu00600)Sphingolipid metabolism; (mmu04142)Lysosome; (mmu01100)Metabolic pathways	0	0	0	0	0	0	0	0	0	0	1	0	0	0	0	0	0	0	0	0	1
105239	Rnf44	0	1	0	0	Rnf44	ring finger protein 44			0	0	0	0	0	0	0	0	0	0	0	0	0	0	0	0	0	0	0	0	1
16601	Klf9	0	0	1	0	Klf9	Kruppel-like factor 9	GO:0051414 response to cortisol;GO:0071387 cellular response to cortisol stimulus;GO:0097067 cellular response to thyroid hormone stimulus		0	0	0	0	0	0	0	1	0	0	0	0	0	0	0	0	0	0	0	0	1
269870	Zfp446	0	1	0	0	Zfp446	zinc finger protein 446	GO:0006357 regulation of transcription by RNA polymerase II;GO:0006355 regulation of transcription, DNA-templated;GO:1903506 regulation of nucleic acid-templated transcription		0	0	0	0	0	0	0	0	0	0	0	0	0	0	0	0	0	0	0	0	1
225363	Etf1	0	1	0	0	Etf1	eukaryotic translation termination factor 1	GO:0002184 cytoplasmic translational termination;GO:0006415 translational termination;GO:0006449 regulation of translational termination	(mmu03015)mRNA surveillance pathway	0	0	0	0	0	0	0	0	0	0	0	0	0	0	0	0	0	0	0	0	1
69955	Fars2	1	0	0	0	Fars2	phenylalanine-tRNA synthetase 2 (mitochondrial)	GO:0006432 phenylalanyl-tRNA aminoacylation;GO:0006418 tRNA aminoacylation for protein translation;GO:0043039 tRNA aminoacylation	(mmu00970)Aminoacyl-tRNA biosynthesis	0	0	0	0	0	0	0	0	0	0	0	0	0	0	0	0	0	0	0	0	1
353187	Nr1d2	0	1	0	0	Nr1d2	nuclear receptor subfamily 1, group D, member 2	GO:0048512 circadian behavior;GO:2001014 regulation of skeletal muscle cell differentiation;GO:0007622 rhythmic behavior		0	0	0	0	0	0	0	1	0	0	0	0	0	0	0	0	0	0	0	0	1
19017	Ppargc1a	1	0	0	0	Ppargc1a	peroxisome proliferative activated receptor, gamma, coactivator 1 alpha	GO:1901860 positive regulation of mitochondrial DNA metabolic process;GO:2000184 positive regulation of progesterone biosynthetic process;GO:2000182 regulation of progesterone biosynthetic process	(mmu04920)Adipocytokine signaling pathway; (mmu04211)Longevity regulating pathway; (mmu04922)Glucagon signaling pathway	0	0	1	1	0	0	0	1	0	0	0	0	1	0	0	0	0	0	0	0	1
319804	Glt1d1	1	0	0	0	Glt1d1	glycosyltransferase 1 domain containing 1	GO:0008150 biological_process		0	0	0	0	0	0	0	0	0	0	0	0	0	0	0	0	0	0	0	0	1
14137	Fdft1	0	1	0	0	Fdft1	farnesyl diphosphate farnesyl transferase 1	GO:0045338 farnesyl diphosphate metabolic process;GO:0008299 isoprenoid biosynthetic process;GO:0006695 cholesterol biosynthetic process	(mmu00100)Steroid biosynthesis; (mmu01100)Metabolic pathways	0	0	0	0	0	0	0	0	0	0	1	0	0	0	0	0	0	0	0	0	1
192188	Stab2	1	0	0	0	Stab2	stabilin 2	GO:0050830 defense response to Gram-positive bacterium;GO:0042742 defense response to bacterium;GO:0006897 endocytosis		0	0	0	0	0	0	0	0	0	0	0	0	0	0	0	0	0	0	0	0	1
16519	Kcnj3	1	0	0	0	Kcnj3	potassium inwardly-rectifying channel, subfamily J, member 3	GO:1990573 potassium ion import across plasma membrane;GO:0098659 inorganic cation import across plasma membrane;GO:0099587 inorganic ion import across plasma membrane	(mmu04929)GnRH secretion; (mmu05032)Morphine addiction; (mmu04713)Circadian entrainment	0	0	0	0	0	0	0	0	0	0	0	0	1	0	0	0	0	0	0	0	1
72747	Ttc39c	0	0	1	0	Ttc39c	tetratricopeptide repeat domain 39C	GO:0032474 otolith morphogenesis;GO:0048840 otolith development;GO:0042472 inner ear morphogenesis		0	0	0	0	0	0	0	0	0	0	0	0	0	0	0	0	0	0	0	0	1
56637	Gsk3b	0	1	0	0	Gsk3b	glycogen synthase kinase 3 beta	GO:0045886 negative regulation of synaptic assembly at neuromuscular junction;GO:0071109 superior temporal gyrus development;GO:0150101 regulation of microtubule anchoring at centrosome	(mmu05213)Endometrial cancer; (mmu04340)Hedgehog signaling pathway; (mmu05217)Basal cell carcinoma	0	1	0	1	1	1	1	1	0	1	0	0	0	0	0	0	1	0	0	1	1
16549	Khsrp	0	1	0	0	Khsrp	KH-type splicing regulatory protein	GO:0010989 negative regulation of low-density lipoprotein particle clearance;GO:0010985 negative regulation of lipoprotein particle clearance;GO:0010988 regulation of low-density lipoprotein particle clearance		0	0	0	0	0	0	0	0	0	0	0	0	0	0	0	0	0	0	0	0	1
16451	Jak1	0	1	0	0	Jak1	Janus kinase 1	GO:0038110 interleukin-2-mediated signaling pathway;GO:0071352 cellular response to interleukin-2;GO:0036015 response to interleukin-3	(mmu05140)Leishmaniasis; (mmu05212)Pancreatic cancer; (mmu01521)EGFR tyrosine kinase inhibitor resistance	0	1	0	0	0	0	1	0	0	0	0	0	0	0	0	0	0	0	0	1	1
69048	Slc30a5	0	1	0	0	Slc30a5	solute carrier family 30 (zinc transporter), member 5	GO:0006824 cobalt ion transport;GO:0006882 cellular zinc ion homeostasis;GO:0055069 zinc ion homeostasis		0	0	0	0	1	0	0	0	0	0	0	0	0	0	0	0	0	0	0	0	1
94065	Mrpl34	0	1	0	0	Mrpl34	mitochondrial ribosomal protein L34	GO:0006412 translation;GO:0043043 peptide biosynthetic process;GO:0043604 amide biosynthetic process	(mmu03010)Ribosome	0	0	0	0	0	0	0	0	0	0	0	0	0	0	0	0	0	0	0	0	1
107568	Wwp1	1	0	0	0	Wwp1	WW domain containing E3 ubiquitin protein ligase 1	GO:0030217 T cell differentiation;GO:0045732 positive regulation of protein catabolic process;GO:0030324 lung development	(mmu04120)Ubiquitin mediated proteolysis; (mmu04144)Endocytosis	0	0	0	0	0	0	0	0	0	0	0	0	0	0	0	1	0	0	0	0	1
320808	Dcaf5	1	0	0	0	Dcaf5	DDB1 and CUL4 associated factor 5	GO:0008150 biological_process		0	0	0	0	0	0	0	0	0	0	0	0	0	0	0	0	0	0	0	0	1
19302	Pex2	0	0	1	0	Pex2	peroxisomal biogenesis factor 2	GO:0016558 protein import into peroxisome matrix;GO:0006699 bile acid biosynthetic process;GO:0006625 protein targeting to peroxisome	(mmu04146)Peroxisome	0	0	1	0	0	0	0	0	0	0	1	0	0	0	1	0	0	0	0	0	1
80795	Selenok	0	1	0	0	Selenok	selenoprotein K	GO:0045728 respiratory burst after phagocytosis;GO:0010742 macrophage derived foam cell differentiation;GO:0002679 respiratory burst involved in defense response		0	0	0	0	0	0	0	0	0	0	0	0	0	0	0	0	0	0	0	0	1
73784	4930430F21Rik	1	0	0	0	4930430F21Rik	RIKEN cDNA 4930430F21 gene	GO:0008150 biological_process		0	0	0	0	0	0	0	0	0	0	0	0	0	0	0	0	0	0	0	0	1
19158	Cyth2	0	1	0	0	Cyth2	cytohesin 2	GO:2000171 negative regulation of dendrite development;GO:0032012 regulation of ARF protein signal transduction;GO:0050773 regulation of dendrite development	(mmu04072)Phospholipase D signaling pathway; (mmu05132)Salmonella infection; (mmu04144)Endocytosis	0	1	0	0	0	0	0	0	0	0	0	0	0	0	0	0	0	0	0	0	1
66617	Ntmt1	0	1	0	0	Ntmt1	N-terminal Xaa-Pro-Lys N-methyltransferase 1	GO:0018011 N-terminal peptidyl-alanine methylation;GO:0018194 peptidyl-alanine modification;GO:0018012 N-terminal peptidyl-alanine trimethylation		0	0	0	0	0	0	1	0	0	0	0	0	0	0	0	0	0	0	0	0	1
217866	Cdc42bpb	0	1	0	0	Cdc42bpb	CDC42 binding protein kinase beta	GO:0018107 peptidyl-threonine phosphorylation;GO:0018210 peptidyl-threonine modification;GO:0031032 actomyosin structure organization		0	0	0	0	0	0	1	0	0	0	0	0	0	0	0	0	0	0	0	0	1
53607	Snrpa	0	1	0	0	Snrpa	small nuclear ribonucleoprotein polypeptide A	GO:1900363 regulation of mRNA polyadenylation;GO:0031440 regulation of mRNA 3'-end processing;GO:0050684 regulation of mRNA processing	(mmu03040)Spliceosome	0	0	0	0	0	0	0	0	0	0	0	0	0	0	0	0	0	0	0	0	1
67867	Lrrc28	1	0	0	0	Lrrc28	leucine rich repeat containing 28			0	0	0	0	0	0	0	0	0	0	0	0	0	0	0	0	0	0	0	0	1
239833	Lmln	0	1	0	0	Lmln	leishmanolysin-like (metallopeptidase M8 family)	GO:0051301 cell division;GO:0007155 cell adhesion;GO:0022610 biological adhesion		0	0	0	0	0	0	0	0	0	0	0	0	0	0	0	0	0	0	0	0	1
11910	Atf3	0	1	0	0	Atf3	activating transcription factor 3	GO:1903984 positive regulation of TRAIL-activated apoptotic signaling pathway;GO:1903121 regulation of TRAIL-activated apoptotic signaling pathway;GO:1990440 positive regulation of transcription from RNA polymerase II promoter in response to endoplasmic reticulum stress		0	0	0	0	0	0	0	0	0	0	0	0	0	0	0	0	0	0	0	0	1
268566	Gphn	0	0	1	0	Gphn	gephyrin	GO:0018315 molybdenum incorporation into molybdenum-molybdopterin complex;GO:0042040 metal incorporation into metallo-molybdopterin complex;GO:0072579 glycine receptor clustering	(mmu00790)Folate biosynthesis; (mmu04727)GABAergic synapse; (mmu01240)Biosynthesis of cofactors	0	0	0	0	1	0	0	0	0	0	1	0	0	0	1	0	0	0	0	0	1
219257	Pcdh20	1	0	0	0	Pcdh20	protocadherin 20	GO:0007156 homophilic cell adhesion via plasma membrane adhesion molecules;GO:0098742 cell-cell adhesion via plasma-membrane adhesion molecules;GO:0098609 cell-cell adhesion		0	0	0	0	0	0	0	0	0	0	0	0	0	0	0	0	0	0	0	0	1
72692	Hnrnpll	1	0	0	0	Hnrnpll	heterogeneous nuclear ribonucleoprotein L-like	GO:0033120 positive regulation of RNA splicing;GO:0043484 regulation of RNA splicing;GO:0006397 mRNA processing		0	0	0	0	0	0	0	0	0	0	0	0	0	0	0	0	0	0	0	0	1
17873	Gadd45b	0	1	0	0	Gadd45b	growth arrest and DNA-damage-inducible 45 beta	GO:1900745 positive regulation of p38MAPK cascade;GO:1900744 regulation of p38MAPK cascade;GO:0046330 positive regulation of JNK cascade	(mmu05216)Thyroid cancer; (mmu05213)Endometrial cancer; (mmu05217)Basal cell carcinoma	0	1	0	0	0	0	0	0	0	0	0	0	0	0	0	0	0	0	0	1	1
72481	2610203C22Rik	1	0	0	0	2610203C22Rik	RIKEN cDNA 2610203C22 gene	GO:0008150 biological_process		0	0	0	0	0	0	0	0	0	0	0	0	0	0	0	0	0	0	0	0	1
66245	Hspbp1	0	1	0	0	Hspbp1	HSPA (heat shock 70kDa) binding protein, cytoplasmic cochaperone 1	GO:0032436 positive regulation of proteasomal ubiquitin-dependent protein catabolic process;GO:2000060 positive regulation of ubiquitin-dependent protein catabolic process;GO:1901800 positive regulation of proteasomal protein catabolic process	(mmu04141)Protein processing in endoplasmic reticulum	0	0	0	0	0	0	0	0	0	0	0	0	0	0	0	0	0	0	0	0	1
68832	Ldah	0	0	1	0	Ldah	lipid droplet associated hydrolase	GO:0090077 foam cell differentiation;GO:0019915 lipid storage;GO:0051235 maintenance of location		0	0	0	0	0	0	0	0	1	0	0	0	0	0	0	0	0	0	0	0	1
105244641	Gm12724	1	0	0	0	Gm12724	predicted gene 12724	GO:0008150 biological_process		0	0	0	0	0	0	0	0	0	0	0	0	0	0	0	0	0	0	0	0	1
170770	Bbc3	0	1	0	0	Bbc3	BCL2 binding component 3	GO:0032464 positive regulation of protein homooligomerization;GO:0032462 regulation of protein homooligomerization;GO:1900739 regulation of protein insertion into mitochondrial membrane involved in apoptotic signaling pathway	(mmu04215)Apoptosis - multiple species; (mmu04115)p53 signaling pathway; (mmu01524)Platinum drug resistance	1	1	0	0	0	0	0	0	0	0	0	0	0	0	0	0	0	0	0	1	1
14672	Gna11	0	1	0	0	Gna11	guanine nucleotide binding protein, alpha 11	GO:0045634 regulation of melanocyte differentiation;GO:0060158 phospholipase C-activating dopamine receptor signaling pathway;GO:0050932 regulation of pigment cell differentiation	(mmu04730)Long-term depression; (mmu04929)GnRH secretion; (mmu04927)Cortisol synthesis and secretion	0	1	0	0	0	0	0	0	0	0	0	0	0	0	0	0	0	0	0	1	1
622019	Gm11780	1	0	0	0	Gm11780	predicted gene 11780			0	0	0	0	0	0	0	0	0	0	0	0	0	0	0	0	0	0	0	0	1
67484	Eepd1	1	0	0	0	Eepd1	endonuclease/exonuclease/phosphatase family domain containing 1	GO:0010875 positive regulation of cholesterol efflux;GO:0010874 regulation of cholesterol efflux;GO:0032373 positive regulation of sterol transport		1	0	0	0	0	0	0	0	0	0	0	0	0	0	0	0	0	0	0	0	1
110796	Tshz1	0	1	0	0	Tshz1	teashirt zinc finger family member 1	GO:0060023 soft palate development;GO:0042474 middle ear morphogenesis;GO:0062009 secondary palate development		0	0	0	0	0	0	0	0	0	0	0	0	0	0	0	0	0	0	0	0	1
19294	Nectin2	0	1	0	0	Nectin2	nectin cell adhesion molecule 2	GO:0046814 coreceptor-mediated virion attachment to host cell;GO:0060370 susceptibility to T cell mediated cytotoxicity;GO:0042271 susceptibility to natural killer cell mediated cytotoxicity	(mmu04520)Adherens junction; (mmu04514)Cell adhesion molecules; (mmu05168)Herpes simplex virus 1 infection	0	0	0	0	0	0	0	0	0	0	0	0	0	0	0	0	0	0	0	0	1
100043911	Ppp4r1l-ps	0	1	0	0	Ppp4r1l-ps	protein phosphatase 4, regulatory subunit 1-like, pseudogene			0	0	0	0	0	0	0	0	0	0	0	0	0	0	0	0	0	0	0	0	1
93694	Clec2d	0	1	0	0	Clec2d	C-type lectin domain family 2, member d	GO:0042270 protection from natural killer cell mediated cytotoxicity;GO:0006968 cellular defense response;GO:0045953 negative regulation of natural killer cell mediated cytotoxicity		0	0	0	0	0	0	0	0	0	1	0	0	0	0	0	0	1	0	0	0	1
19342	Rab4b	0	1	0	0	Rab4b	RAB4B, member RAS oncogene family	GO:0032482 Rab protein signal transduction;GO:0046323 glucose import;GO:1904659 glucose transmembrane transport		0	0	0	0	0	0	0	0	0	0	0	0	0	0	0	0	0	0	0	0	1
67838	Dnajb11	0	1	0	0	Dnajb11	DnaJ heat shock protein family (Hsp40) member B11	GO:0016556 mRNA modification;GO:0032781 positive regulation of ATP-dependent activity;GO:0043462 regulation of ATP-dependent activity	(mmu04141)Protein processing in endoplasmic reticulum	0	0	0	0	0	0	0	0	0	0	0	0	0	0	0	0	1	0	0	0	1
210106	Tent4a	1	0	0	0	Tent4a	terminal nucleotidyltransferase 4A	GO:0060212 negative regulation of nuclear-transcribed mRNA poly(A) tail shortening;GO:1905870 positive regulation of 3'-UTR-mediated mRNA stabilization;GO:0071076 RNA 3' uridylation	(mmu03018)RNA degradation	0	0	0	0	0	0	0	0	0	0	0	0	0	0	0	0	0	0	0	0	1
11639	Ak4	1	0	0	0	Ak4	adenylate kinase 4	GO:2001169 regulation of ATP biosynthetic process;GO:0002082 regulation of oxidative phosphorylation;GO:0046033 AMP metabolic process	(mmu00730)Thiamine metabolism; (mmu00230)Purine metabolism; (mmu01240)Biosynthesis of cofactors	0	0	1	0	0	0	0	0	0	0	1	0	0	0	0	0	0	0	0	0	1
20481	Ski	0	1	0	0	Ski	ski sarcoma viral oncogene homolog (avian)	GO:0043585 nose morphogenesis;GO:0010626 negative regulation of Schwann cell proliferation;GO:0010624 regulation of Schwann cell proliferation		0	0	0	1	0	1	0	0	0	0	0	1	0	0	0	0	1	0	0	0	1
54375	Azin1	0	1	0	0	Azin1	antizyme inhibitor 1	GO:1902269 positive regulation of polyamine transmembrane transport;GO:0033387 putrescine biosynthetic process from ornithine;GO:1902267 regulation of polyamine transmembrane transport		0	0	0	0	0	0	0	0	0	0	0	0	0	0	0	0	0	0	0	0	1
66442	Spc25	0	1	0	0	Spc25	SPC25, NDC80 kinetochore complex component, homolog (S. cerevisiae)	GO:0008608 attachment of spindle microtubules to kinetochore;GO:0007052 mitotic spindle organization;GO:1902850 microtubule cytoskeleton organization involved in mitosis		0	0	0	0	0	0	0	0	0	0	0	0	0	0	0	0	0	0	0	0	1
53621	Cnot4	0	1	0	0	Cnot4	CCR4-NOT transcription complex, subunit 4	GO:0045652 regulation of megakaryocyte differentiation;GO:0051865 protein autoubiquitination;GO:0045637 regulation of myeloid cell differentiation	(mmu03018)RNA degradation	0	0	0	0	0	0	0	0	0	1	0	0	0	0	0	0	0	1	0	0	1
330738	Gm38414	1	0	0	0	Gm38414	predicted gene, 38414			0	0	0	0	0	0	0	0	0	0	0	0	0	0	0	0	0	0	0	0	1
319314	A930001C03Rik	1	0	0	0	A930001C03Rik	RIKEN cDNA A930001C03 gene	GO:0008150 biological_process		0	0	0	0	0	0	0	0	0	0	0	0	0	0	0	0	0	0	0	0	1
21835	Thrsp	1	0	0	0	Thrsp	thyroid hormone responsive	GO:0010866 regulation of triglyceride biosynthetic process;GO:0090207 regulation of triglyceride metabolic process;GO:0046890 regulation of lipid biosynthetic process		0	0	0	0	0	0	0	0	0	0	1	0	0	0	0	0	0	0	0	0	1
67554	Slc25a30	0	1	0	0	Slc25a30	solute carrier family 25, member 30	GO:0015709 thiosulfate transport;GO:0015743 malate transport;GO:0071423 malate transmembrane transport		0	0	0	0	0	0	0	0	0	0	0	0	0	0	0	0	0	0	0	0	1
17748	Mt1	1	0	0	0	Mt1	metallothionein 1	GO:0071247 cellular response to chromate;GO:0046687 response to chromate;GO:0010273 detoxification of copper ion	(mmu04978)Mineral absorption	0	0	0	0	1	0	0	0	0	0	0	0	0	0	0	0	0	0	0	0	1
56468	Socs5	0	1	0	0	Socs5	suppressor of cytokine signaling 5	GO:0097699 vascular endothelial cell response to fluid shear stress;GO:1904987 regulation of endothelial cell activation;GO:1904988 negative regulation of endothelial cell activation	(mmu04917)Prolactin signaling pathway; (mmu04630)JAK-STAT signaling pathway	0	1	0	0	0	1	0	0	0	1	1	0	0	0	0	0	1	0	0	0	1
17448	Mdh2	0	1	0	0	Mdh2	malate dehydrogenase 2, NAD (mitochondrial)	GO:0006108 malate metabolic process;GO:0006107 oxaloacetate metabolic process;GO:0006734 NADH metabolic process	(mmu00020)Citrate cycle (TCA cycle); (mmu00630)Glyoxylate and dicarboxylate metabolism; (mmu00620)Pyruvate metabolism	0	0	0	0	0	0	0	0	0	0	0	0	0	0	0	0	0	0	0	0	1
21848	Trim24	1	0	0	0	Trim24	tripartite motif-containing 24	GO:0070562 regulation of vitamin D receptor signaling pathway;GO:0032104 regulation of response to extracellular stimulus;GO:0032107 regulation of response to nutrient levels		0	0	0	1	0	0	0	0	0	0	0	0	0	0	0	0	0	0	0	0	1
53860	Septin9	1	0	0	0	Septin9	septin 9	GO:1902857 positive regulation of non-motile cilium assembly;GO:1902855 regulation of non-motile cilium assembly;GO:0045724 positive regulation of cilium assembly	(mmu05100)Bacterial invasion of epithelial cells	0	0	0	0	0	0	0	0	0	0	0	0	0	0	0	0	0	0	0	0	1
170625	Snx18	0	1	0	0	Snx18	sorting nexin 18	GO:0036089 cleavage furrow formation;GO:2000786 positive regulation of autophagosome assembly;GO:0044090 positive regulation of vacuole organization	(mmu05132)Salmonella infection	0	1	0	0	0	0	0	0	0	0	0	0	0	0	0	0	0	0	0	0	1
56515	Rnf138	0	1	0	0	Rnf138	ring finger protein 138	GO:0010792 DNA double-strand break processing involved in repair via single-strand annealing;GO:0045002 double-strand break repair via single-strand annealing;GO:0000729 DNA double-strand break processing		1	0	0	0	0	1	0	0	0	0	0	0	0	0	0	0	0	0	0	0	1
26357	Abcg2	1	0	0	0	Abcg2	ATP binding cassette subfamily G member 2 (Junior blood group)	GO:0097744 urate salt excretion;GO:0015878 biotin transport;GO:0019389 glucuronoside metabolic process	(mmu01523)Antifolate resistance; (mmu02010)ABC transporters; (mmu04976)Bile secretion	0	0	0	0	0	0	0	0	0	0	0	0	0	0	0	0	0	0	0	0	1
19046	Ppp1cb	0	1	0	0	Ppp1cb	protein phosphatase 1 catalytic subunit beta	GO:0005981 regulation of glycogen catabolic process;GO:0043471 regulation of cellular carbohydrate catabolic process;GO:0005979 regulation of glycogen biosynthetic process	(mmu04720)Long-term potentiation; (mmu05031)Amphetamine addiction; (mmu03015)mRNA surveillance pathway	0	0	1	0	0	1	0	1	0	0	0	0	0	0	0	0	0	0	0	0	1
73130	Tmed5	0	1	0	0	Tmed5	transmembrane p24 trafficking protein 5	GO:0090161 Golgi ribbon formation;GO:0006888 endoplasmic reticulum to Golgi vesicle-mediated transport;GO:0007030 Golgi organization		0	0	0	0	0	0	0	0	0	0	0	0	0	0	0	0	0	0	0	0	1
665306	3930402G23Rik	1	0	0	0	3930402G23Rik	RIKEN cDNA 3930402G23 gene	GO:0008150 biological_process		0	0	0	0	0	0	0	0	0	0	0	0	0	0	0	0	0	0	0	0	1
242773	Slc45a1	0	0	1	0	Slc45a1	solute carrier family 45, member 1	GO:1904659 glucose transmembrane transport;GO:0008645 hexose transmembrane transport;GO:0015749 monosaccharide transmembrane transport		0	0	0	0	0	0	0	0	0	0	0	0	0	0	0	0	0	0	0	0	1
20649	Sntb1	1	0	0	0	Sntb1	syntrophin, basic 1	(Human)GO:0006936 muscle contraction;GO:0003012 muscle system process;GO:0003008 system process		0	0	0	0	0	0	0	0	0	0	0	0	0	0	0	0	0	0	0	0	1
108030	Lin7a	1	0	0	0	Lin7a	lin-7 homolog A, crumbs cell polarity complex component	GO:1903361 protein localization to basolateral plasma membrane;GO:0045199 maintenance of epithelial cell apical/basal polarity;GO:0035090 maintenance of apical/basal cell polarity		0	0	0	0	0	0	0	0	0	0	0	0	0	0	0	0	0	0	0	0	1
78783	Brpf1	0	1	0	0	Brpf1	bromodomain and PHD finger containing, 1	GO:0043972 histone H3-K23 acetylation;GO:0035726 common myeloid progenitor cell proliferation;GO:0044154 histone H3-K14 acetylation		0	0	0	0	0	0	1	0	0	0	0	0	0	0	0	0	0	1	0	0	1
228607	Mavs	0	1	0	0	Mavs	mitochondrial antiviral signaling protein	GO:0071660 positive regulation of IP-10 production;GO:1900063 regulation of peroxisome organization;GO:0071651 positive regulation of chemokine (C-C motif) ligand 5 production	(mmu04623)Cytosolic DNA-sensing pathway; (mmu04622)RIG-I-like receptor signaling pathway; (mmu05162)Measles	0	1	0	0	0	1	0	0	0	0	0	0	0	0	0	0	0	0	0	0	1
54635	Pdgfc	1	0	0	0	Pdgfc	platelet-derived growth factor, C polypeptide	GO:0007171 activation of transmembrane receptor protein tyrosine kinase activity;GO:0031954 positive regulation of protein autophosphorylation;GO:0048008 platelet-derived growth factor receptor signaling pathway	(mmu05218)Melanoma; (mmu01521)EGFR tyrosine kinase inhibitor resistance; (mmu04540)Gap junction	0	0	0	0	0	0	0	0	0	0	0	0	0	0	0	0	0	0	0	0	1
15446	Hpgd	0	0	1	0	Hpgd	hydroxyprostaglandin dehydrogenase 15 (NAD)	GO:1905828 regulation of prostaglandin catabolic process;GO:0097070 ductus arteriosus closure;GO:0007567 parturition	(mmu05202)Transcriptional misregulation in cancer	0	0	0	0	0	0	0	0	0	0	1	0	0	0	0	0	0	0	0	0	1
80334	Kcnip4	1	0	0	0	Kcnip4	Kv channel interacting protein 4	GO:1901379 regulation of potassium ion transmembrane transport;GO:0043266 regulation of potassium ion transport;GO:0071805 potassium ion transmembrane transport		0	0	0	0	0	0	0	0	0	0	0	0	1	0	0	0	0	0	0	0	1
67804	Snx2	0	1	0	0	Snx2	sorting nexin 2	GO:0072673 lamellipodium morphogenesis;GO:0034498 early endosome to Golgi transport;GO:0097581 lamellipodium organization	(mmu04144)Endocytosis	0	0	0	0	0	0	0	0	0	0	0	0	0	0	0	0	0	0	0	0	1
320790	Chd7	1	0	0	0	Chd7	chromodomain helicase DNA binding protein 7	GO:0003226 right ventricular compact myocardium morphogenesis;GO:0003221 right ventricular cardiac muscle tissue morphogenesis;GO:0021553 olfactory nerve development		0	0	0	0	0	0	0	0	0	0	0	0	0	0	0	1	0	0	0	0	1
78893	Cnot10	0	1	0	0	Cnot10	CCR4-NOT transcription complex, subunit 10	GO:0006402 mRNA catabolic process;GO:0006401 RNA catabolic process;GO:0031047 gene silencing by RNA	(mmu03018)RNA degradation	0	0	0	0	0	0	0	0	0	0	0	0	0	0	0	0	0	1	0	0	1
76980	Ube2ql1	1	0	0	0	Ube2ql1	ubiquitin-conjugating enzyme E2Q family-like 1	GO:0000209 protein polyubiquitination;GO:0016567 protein ubiquitination;GO:0032446 protein modification by small protein conjugation	(mmu04120)Ubiquitin mediated proteolysis	0	0	0	0	0	0	0	0	0	0	0	0	0	0	0	0	0	0	0	0	1
102634473	Gm29669	0	0	1	0	Gm29669	predicted gene 29669			0	0	0	0	0	0	0	0	0	0	0	0	0	0	0	0	0	0	0	0	1
140494	Atp6v0a4	1	0	0	0	Atp6v0a4	ATPase, H+ transporting, lysosomal V0 subunit A4	GO:0007035 vacuolar acidification;GO:0007588 excretion;GO:0051452 intracellular pH reduction	(mmu04966)Collecting duct acid secretion; (mmu04721)Synaptic vesicle cycle; (mmu05323)Rheumatoid arthritis	0	0	0	0	0	0	0	0	0	0	0	0	0	0	0	0	0	0	0	0	1
56305	Pitpnb	0	1	0	0	Pitpnb	phosphatidylinositol transfer protein, beta	GO:0006890 retrograde vesicle-mediated transport, Golgi to endoplasmic reticulum;GO:0015914 phospholipid transport;GO:0015748 organophosphate ester transport		0	0	0	0	0	0	0	0	0	0	1	0	0	0	0	0	0	0	0	0	1
16646	Kpna1	0	0	1	0	Kpna1	karyopherin (importin) alpha 1	GO:0014901 satellite cell activation involved in skeletal muscle regeneration;GO:0014841 skeletal muscle satellite cell proliferation;GO:0014856 skeletal muscle cell proliferation	(mmu03013)Nucleocytoplasmic transport; (mmu05164)Influenza A; (mmu05207)Chemical carcinogenesis - receptor activation	0	0	0	0	0	0	0	0	0	0	0	0	0	0	0	0	0	0	0	0	1
15220	Foxq1	1	0	0	0	Foxq1	forkhead box Q1	GO:0031069 hair follicle morphogenesis;GO:0048730 epidermis morphogenesis;GO:0001942 hair follicle development		0	0	0	0	0	0	0	0	0	0	0	0	0	0	0	0	0	0	0	0	1
20442	St3gal1	1	0	0	0	St3gal1	ST3 beta-galactoside alpha-2,3-sialyltransferase 1	GO:0002319 memory B cell differentiation;GO:1905403 negative regulation of activated CD8-positive, alpha-beta T cell apoptotic process;GO:0090713 immunological memory process	(mmu00533)Glycosaminoglycan biosynthesis - keratan sulfate; (mmu00604)Glycosphingolipid biosynthesis - ganglio series; (mmu00603)Glycosphingolipid biosynthesis - globo and isoglobo series	0	0	0	0	0	0	0	0	0	0	1	0	0	0	0	1	0	0	0	0	1
100529074	Snora33	1	0	0	0	Snora33	small nucleolar RNA, H/ACA box 33	GO:0008150 biological_process		0	0	0	0	0	0	0	0	0	0	0	0	0	0	0	0	0	0	0	0	1
192197	Bcas3	0	1	0	0	Bcas3	BCAS3 microtubule associated cell migration factor	GO:0051895 negative regulation of focal adhesion assembly;GO:0150118 negative regulation of cell-substrate junction organization;GO:2000251 positive regulation of actin cytoskeleton reorganization		0	0	0	1	0	0	0	0	0	0	0	0	0	0	0	0	0	0	0	0	1
108112	Eif4ebp3	1	0	0	0	Eif4ebp3	eukaryotic translation initiation factor 4E binding protein 3	GO:0045947 negative regulation of translational initiation;GO:0006446 regulation of translational initiation;GO:0017148 negative regulation of translation		0	0	0	0	0	0	0	0	0	0	0	0	0	0	0	0	0	0	0	0	1
100885835	Mir5623	0	0	1	0	Mir5623	microRNA 5623			0	0	0	0	0	0	0	0	0	0	0	0	0	0	0	0	0	0	0	0	1
56706	Ccnl1	0	0	1	0	Ccnl1	cyclin L1	GO:0000079 regulation of cyclin-dependent protein serine/threonine kinase activity;GO:1904029 regulation of cyclin-dependent protein kinase activity;GO:0043484 regulation of RNA splicing		0	0	0	0	0	0	0	0	0	0	0	0	0	0	0	0	0	0	0	0	1
13664	Eif1a	0	0	1	0	Eif1a	eukaryotic translation initiation factor 1A	GO:0006413 translational initiation;GO:0006412 translation;GO:0043043 peptide biosynthetic process		0	0	0	0	0	0	0	0	0	0	0	0	0	0	0	0	0	0	0	0	1
234878	Map3k21	0	1	0	0	Map3k21	mitogen-activated protein kinase kinase kinase 21	GO:0016310 phosphorylation;GO:0006796 phosphate-containing compound metabolic process;GO:0006793 phosphorus metabolic process		0	0	0	0	0	0	1	0	0	0	0	0	0	0	0	0	0	0	0	0	1
216459	Myl6b	0	1	0	0	Myl6b	myosin, light polypeptide 6B	GO:0030049 muscle filament sliding;GO:0033275 actin-myosin filament sliding;GO:0070252 actin-mediated cell contraction	(mmu04270)Vascular smooth muscle contraction; (mmu04921)Oxytocin signaling pathway; (mmu04530)Tight junction	0	0	0	0	0	0	0	0	0	0	0	0	0	0	0	0	0	0	0	0	1
227746	Rabepk	0	1	0	0	Rabepk	Rab9 effector protein with kelch motifs	(Human)GO:0006904 vesicle docking involved in exocytosis;GO:0048278 vesicle docking;GO:0140029 exocytic process		0	0	0	0	0	0	0	0	0	0	0	0	0	0	0	0	0	0	0	0	1
66375	Dhrs7	0	1	0	0	Dhrs7	dehydrogenase/reductase (SDR family) member 7	GO:0008150 biological_process		0	0	0	0	0	0	0	0	0	0	0	0	0	0	0	0	0	0	0	0	1
67967	Pold3	1	0	0	0	Pold3	polymerase (DNA-directed), delta 3, accessory subunit	GO:1904161 DNA synthesis involved in UV-damage excision repair;GO:0006297 nucleotide-excision repair, DNA gap filling;GO:0042276 error-prone translesion synthesis	(mmu03430)Mismatch repair; (mmu03030)DNA replication; (mmu03410)Base excision repair	1	0	0	0	0	0	0	0	0	0	0	0	0	0	0	0	0	0	0	0	1
69187	Erp27	1	0	0	0	Erp27	endoplasmic reticulum protein 27	GO:0006986 response to unfolded protein;GO:0035966 response to topologically incorrect protein;GO:0006457 protein folding		0	0	0	0	0	0	0	0	0	0	0	0	0	0	0	0	0	0	0	0	1
14260	Fmn1	1	0	0	0	Fmn1	formin 1	GO:0072092 ureteric bud invasion;GO:0072093 metanephric renal vesicle formation;GO:0072033 renal vesicle formation		0	0	0	0	0	0	0	0	0	0	0	0	0	0	0	0	0	0	0	0	1
108755	Lyrm2	1	0	0	0	Lyrm2	LYR motif containing 2	GO:0008150 biological_process		0	0	0	0	0	0	0	0	0	0	0	0	0	0	0	0	0	0	0	0	1
108767	Pnrc1	0	1	0	0	Pnrc1	proline-rich nuclear receptor coactivator 1			0	0	0	0	0	0	0	0	0	0	0	0	0	0	0	0	0	0	0	0	1
27414	Sergef	1	0	0	0	Sergef	secretion regulating guanine nucleotide exchange factor	GO:0050709 negative regulation of protein secretion;GO:0051224 negative regulation of protein transport;GO:1904950 negative regulation of establishment of protein localization		0	0	0	0	0	0	0	0	0	0	0	0	0	0	0	0	0	0	0	0	1
218503	Fcho2	0	1	0	0	Fcho2	FCH domain only 2	GO:0048268 clathrin coat assembly;GO:0072583 clathrin-dependent endocytosis;GO:0048488 synaptic vesicle endocytosis		0	0	0	0	0	0	0	0	0	0	0	0	0	0	0	0	0	0	0	0	1
230393	Focad	1	0	0	0	Focad	focadhesin	GO:0008150 biological_process		0	0	0	0	0	0	0	0	0	0	0	0	0	0	0	0	0	0	0	0	1
57170	Dolpp1	0	1	0	0	Dolpp1	dolichyl pyrophosphate phosphatase 1	GO:0006487 protein N-linked glycosylation;GO:0006486 protein glycosylation;GO:0043413 macromolecule glycosylation	(mmu00510)N-Glycan biosynthesis; (mmu01100)Metabolic pathways	0	0	0	0	0	0	0	0	0	0	1	0	0	0	0	0	0	0	0	0	1
102635496	Malrd1	1	0	0	0	Malrd1	MAM and LDL receptor class A domain containing 1	GO:0070858 negative regulation of bile acid biosynthetic process;GO:1904252 negative regulation of bile acid metabolic process;GO:0070857 regulation of bile acid biosynthetic process		0	0	1	0	0	0	0	0	0	0	0	0	0	0	0	0	0	0	0	0	1
74478	Snx29	1	0	0	0	Snx29	sorting nexin 29	GO:0008150 biological_process		0	0	0	0	0	0	0	0	0	0	0	0	0	0	0	0	0	0	0	0	1
73711	Mvb12a	0	1	0	0	Mvb12a	multivesicular body subunit 12A	GO:0019075 virus maturation;GO:0032510 endosome to lysosome transport via multivesicular body sorting pathway;GO:0032801 receptor catabolic process	(mmu04144)Endocytosis	0	0	0	0	0	0	0	0	0	0	0	0	0	0	0	0	0	0	0	0	1
216238	Eea1	1	0	0	0	Eea1	early endosome antigen 1	GO:0039694 viral RNA genome replication;GO:0019079 viral genome replication;GO:0006906 vesicle fusion	(mmu05152)Tuberculosis; (mmu04145)Phagosome; (mmu04144)Endocytosis	0	1	0	0	0	0	0	0	0	0	0	0	1	0	0	0	0	0	0	0	1
219249	Tdrd3	1	0	0	0	Tdrd3	tudor domain containing 3	GO:0006397 mRNA processing;GO:0006325 chromatin organization;GO:0016071 mRNA metabolic process		0	0	0	0	0	0	0	0	0	0	0	0	0	0	0	0	0	0	0	0	1
74050	4921525O09Rik	0	0	1	0	4921525O09Rik	RIKEN cDNA 4921525O09 gene	GO:0008150 biological_process		0	0	0	0	0	0	0	0	0	0	0	0	0	0	0	0	0	0	0	0	1
215378	Brinp3	1	0	0	0	Brinp3	bone morphogenetic protein/retinoic acid inducible neural specific 3	GO:0071300 cellular response to retinoic acid;GO:0032526 response to retinoic acid;GO:0045666 positive regulation of neuron differentiation		0	0	0	0	0	0	0	0	0	0	0	0	1	0	0	0	0	0	0	0	1
240263	Fem1c	0	1	0	0	Fem1c	fem 1 homolog c	GO:0140627 ubiquitin-dependent protein catabolic process via the C-end degron rule pathway;GO:0043161 proteasome-mediated ubiquitin-dependent protein catabolic process;GO:0010498 proteasomal protein catabolic process		0	0	0	0	0	0	0	0	0	0	0	0	0	0	0	0	0	0	0	0	1
20662	Sos1	1	0	0	0	Sos1	SOS Ras/Rac guanine nucleotide exchange factor 1	GO:1904693 midbrain morphogenesis;GO:0007296 vitellogenesis;GO:2000973 regulation of pro-B cell differentiation	(mmu05213)Endometrial cancer; (mmu04664)Fc epsilon RI signaling pathway; (mmu05211)Renal cell carcinoma	0	1	0	0	0	0	0	0	0	0	0	0	1	1	0	0	0	0	0	1	1
226414	Dars	0	1	0	0	Dars	aspartyl-tRNA synthetase	GO:0006422 aspartyl-tRNA aminoacylation;GO:0006418 tRNA aminoacylation for protein translation;GO:0043039 tRNA aminoacylation	(mmu00970)Aminoacyl-tRNA biosynthesis	0	0	0	0	0	0	0	0	0	0	0	0	0	0	0	0	0	0	0	0	1
22724	Zbtb7b	0	1	0	0	Zbtb7b	zinc finger and BTB domain containing 7B	GO:0051141 negative regulation of NK T cell proliferation;GO:0043377 negative regulation of CD8-positive, alpha-beta T cell differentiation;GO:0051134 negative regulation of NK T cell activation		0	0	0	0	0	0	0	0	0	1	0	0	0	0	0	1	1	0	1	0	1
19355	Rad1	0	1	0	0	Rad1	RAD1 checkpoint DNA exonuclease	GO:0051598 meiotic recombination checkpoint signaling;GO:0033313 meiotic cell cycle checkpoint signaling;GO:0045835 negative regulation of meiotic nuclear division	(mmu04218)Cellular senescence	1	0	0	0	0	0	0	0	0	0	0	0	0	0	0	0	0	1	0	0	1
218624	Il31ra	0	0	1	0	Il31ra	interleukin 31 receptor A	GO:0035745 T-helper 2 cell cytokine production;GO:0035743 CD4-positive, alpha-beta T cell cytokine production;GO:0002369 T cell cytokine production	(mmu04060)Cytokine-cytokine receptor interaction	0	1	0	0	0	0	0	0	0	0	0	0	0	0	0	0	0	0	0	0	1
64209	Herpud1	0	1	0	0	Herpud1	homocysteine-inducible, endoplasmic reticulum stress-inducible, ubiquitin-like domain member 1	GO:1903071 positive regulation of ER-associated ubiquitin-dependent protein catabolic process;GO:1903069 regulation of ER-associated ubiquitin-dependent protein catabolic process;GO:1904294 positive regulation of ERAD pathway	(mmu04141)Protein processing in endoplasmic reticulum	0	0	0	0	0	0	0	0	0	0	0	0	0	0	0	0	0	0	0	0	1
622402	Akr1c12	1	0	0	0	Akr1c12	aldo-keto reductase family 1, member C12	GO:0006805 xenobiotic metabolic process;GO:0071466 cellular response to xenobiotic stimulus;GO:0008202 steroid metabolic process		0	0	0	0	0	0	0	0	0	0	0	0	0	0	0	0	0	0	0	0	1
101202683	Dreh	1	0	0	0	Dreh	down-regulated in hepatocellular carcinoma	GO:0045109 intermediate filament organization;GO:0045104 intermediate filament cytoskeleton organization;GO:0045103 intermediate filament-based process		0	0	0	0	0	0	0	0	0	0	0	0	0	0	0	0	0	0	0	0	1
98910	Usp6nl	0	1	0	0	Usp6nl	USP6 N-terminal like	GO:0035526 retrograde transport, plasma membrane to Golgi;GO:0048227 plasma membrane to endosome transport;GO:1903358 regulation of Golgi organization		0	1	0	0	0	0	0	0	0	0	0	0	0	0	0	0	0	0	0	0	1
21915	Dtymk	0	1	0	0	Dtymk	deoxythymidylate kinase	GO:0006233 dTDP biosynthetic process;GO:0046072 dTDP metabolic process;GO:0006227 dUDP biosynthetic process	(mmu00240)Pyrimidine metabolism; (mmu01100)Metabolic pathways	0	0	0	0	0	0	1	0	0	0	1	0	0	0	0	0	0	0	0	0	1
78798	Eml4	0	1	0	0	Eml4	echinoderm microtubule associated protein like 4	GO:0008608 attachment of spindle microtubules to kinetochore;GO:0007026 negative regulation of microtubule depolymerization;GO:0031114 regulation of microtubule depolymerization	(mmu05223)Non-small cell lung cancer; (mmu05235)PD-L1 expression and PD-1 checkpoint pathway in cancer; (mmu05200)Pathways in cancer	0	1	0	0	0	0	0	0	0	0	0	0	0	0	0	0	0	0	0	1	1
244682	Cntn5	1	0	0	0	Cntn5	contactin 5	GO:0070593 dendrite self-avoidance;GO:0099054 presynapse assembly;GO:0099172 presynapse organization		0	0	0	0	0	0	0	0	0	0	0	0	1	0	0	0	0	0	0	0	1
22283	Ush2a	1	0	0	0	Ush2a	usherin	GO:0048496 maintenance of animal organ identity;GO:0045494 photoreceptor cell maintenance;GO:0034446 substrate adhesion-dependent cell spreading		0	0	0	0	0	0	0	0	0	0	0	0	1	0	0	0	1	0	0	0	1
66170	Chchd5	0	1	0	0	Chchd5	coiled-coil-helix-coiled-coil-helix domain containing 5	(Human)GO:0008150 biological_process		0	0	0	0	0	0	0	0	0	0	0	0	0	0	0	0	0	0	0	0	1
26399	Map2k6	1	0	0	0	Map2k6	mitogen-activated protein kinase kinase 6	GO:0032308 positive regulation of prostaglandin secretion;GO:0032306 regulation of prostaglandin secretion;GO:0032305 positive regulation of icosanoid secretion	(mmu04664)Fc epsilon RI signaling pathway; (mmu05235)PD-L1 expression and PD-1 checkpoint pathway in cancer; (mmu04912)GnRH signaling pathway	0	1	0	0	0	1	0	0	0	0	0	0	0	0	0	0	0	0	0	0	1
78473	Skap1	0	0	1	0	Skap1	src family associated phosphoprotein 1	GO:0033634 positive regulation of cell-cell adhesion mediated by integrin;GO:0033632 regulation of cell-cell adhesion mediated by integrin;GO:0033625 positive regulation of integrin activation	(mmu04015)Rap1 signaling pathway	0	0	0	0	0	1	0	0	0	0	0	0	0	0	1	0	0	0	0	0	1
52588	Tspan14	1	0	0	0	Tspan14	tetraspanin 14	GO:0045747 positive regulation of Notch signaling pathway;GO:0008593 regulation of Notch signaling pathway;GO:0072659 protein localization to plasma membrane		0	0	0	0	0	0	0	0	0	0	0	0	0	0	0	0	0	0	0	0	1
67792	Rgs8	1	0	0	0	Rgs8	regulator of G-protein signaling 8	GO:0060159 regulation of dopamine receptor signaling pathway;GO:0007213 G protein-coupled acetylcholine receptor signaling pathway;GO:0095500 acetylcholine receptor signaling pathway		0	0	0	0	0	0	0	0	0	0	0	0	1	0	0	0	0	0	0	0	1
214444	Cdk5rap2	1	0	0	0	Cdk5rap2	CDK5 regulatory subunit associated protein 2	GO:0046600 negative regulation of centriole replication;GO:0010826 negative regulation of centrosome duplication;GO:0046606 negative regulation of centrosome cycle		0	0	0	0	0	1	0	0	0	0	0	0	0	0	0	0	1	0	0	0	1
170725	Capn8	0	0	1	0	Capn8	calpain 8	GO:1990092 calcium-dependent self proteolysis;GO:0097264 self proteolysis;GO:0007586 digestion		0	0	0	0	0	0	0	0	0	0	0	0	0	0	0	0	0	0	0	0	1
70804	Pgrmc2	0	1	0	0	Pgrmc2	progesterone receptor membrane component 2	GO:0015886 heme transport;GO:1901678 iron coordination entity transport;GO:0060612 adipose tissue development		0	0	0	0	0	0	0	0	0	0	0	0	0	0	0	0	0	0	0	0	1
218214	Kdm1b	0	1	0	0	Kdm1b	lysine (K)-specific demethylase 1B	GO:0034720 histone H3-K4 demethylation;GO:0043046 DNA methylation involved in gamete generation;GO:0006349 regulation of gene expression by genetic imprinting		1	0	0	1	0	0	0	0	0	0	0	0	0	0	0	0	0	0	0	0	1
67963	Npc2	0	1	0	0	Npc2	NPC intracellular cholesterol transporter 2	GO:0032367 intracellular cholesterol transport;GO:0032366 intracellular sterol transport;GO:0033344 cholesterol efflux	(mmu04979)Cholesterol metabolism; (mmu04142)Lysosome	0	0	0	0	0	0	0	0	0	0	0	0	0	0	0	0	0	0	0	0	1
26443	Psma6	1	0	0	0	Psma6	proteasome subunit alpha 6	GO:0007519 skeletal muscle tissue development;GO:0051092 positive regulation of NF-kappaB transcription factor activity;GO:0060538 skeletal muscle organ development	(mmu03050)Proteasome; (mmu05017)Spinocerebellar ataxia; (mmu05012)Parkinson disease	0	1	0	1	0	0	0	0	0	0	0	0	0	0	0	0	0	0	0	0	1
73266	Speer6-ps1	1	0	0	0	Speer6-ps1	spermatogenesis associated glutamate (E)-rich protein 6, pseudogene 1			0	0	0	0	0	0	0	0	0	0	0	0	0	0	0	0	0	0	0	0	1
14859	Gsta3	1	0	0	0	Gsta3	glutathione S-transferase, alpha 3	GO:0009407 toxin catabolic process;GO:0043387 mycotoxin catabolic process;GO:0046223 aflatoxin catabolic process	(mmu00982)Drug metabolism - cytochrome P450; (mmu00480)Glutathione metabolism; (mmu00980)Metabolism of xenobiotics by cytochrome P450	0	0	0	0	0	0	0	0	0	0	0	0	0	0	0	0	0	0	0	1	1
13195	Ddc	1	0	0	0	Ddc	dopa decarboxylase	GO:0015842 aminergic neurotransmitter loading into synaptic vesicle;GO:0042427 serotonin biosynthetic process;GO:1901162 primary amino compound biosynthetic process	(mmu00360)Phenylalanine metabolism; (mmu00350)Tyrosine metabolism; (mmu05030)Cocaine addiction	0	0	0	0	0	0	0	0	0	0	0	0	1	0	0	0	0	0	0	0	1
67604	Get4	0	1	0	0	Get4	golgi to ER traffic protein 4	GO:0036506 maintenance of unfolded protein;GO:1904378 maintenance of unfolded protein involved in ERAD pathway;GO:0071816 tail-anchored membrane protein insertion into ER membrane		0	0	0	0	0	0	0	0	0	0	0	0	0	0	0	0	0	0	0	0	1
217732	Cipc	0	1	0	0	Cipc	CLOCK interacting protein, circadian	GO:0042754 negative regulation of circadian rhythm;GO:0042752 regulation of circadian rhythm;GO:0048511 rhythmic process		0	0	0	0	0	0	0	1	0	0	0	0	0	0	0	0	0	0	0	0	1
170829	Tram2	1	0	0	0	Tram2	translocating chain-associating membrane protein 2	GO:0032964 collagen biosynthetic process;GO:0006616 SRP-dependent cotranslational protein targeting to membrane, translocation;GO:0006614 SRP-dependent cotranslational protein targeting to membrane		0	0	0	0	0	0	0	0	0	0	0	0	0	0	0	0	0	0	0	0	1
66400	Alkbh7	0	1	0	0	Alkbh7	alkB homolog 7	GO:1902445 regulation of mitochondrial membrane permeability involved in programmed necrotic cell death;GO:0097300 programmed necrotic cell death;GO:0070265 necrotic cell death		1	0	0	0	0	0	0	0	0	0	0	0	0	0	0	0	0	0	0	0	1
70661	Sik3	0	0	1	0	Sik3	SIK family kinase 3	GO:1904515 positive regulation of TORC2 signaling;GO:1903939 regulation of TORC2 signaling;GO:1904263 positive regulation of TORC1 signaling		0	0	0	0	0	0	0	0	0	0	0	0	0	0	0	0	0	0	0	0	1
100503072	Gm16291	1	0	0	0	Gm16291	predicted gene 16291	GO:0008150 biological_process		0	0	0	0	0	0	0	0	0	0	0	0	0	0	0	0	0	0	0	0	1
228777	Nrsn2	1	0	0	0	Nrsn2	neurensin 2	GO:0007399 nervous system development;GO:0048731 system development;GO:0007275 multicellular organism development		0	0	0	0	0	0	0	0	0	0	0	0	1	0	0	0	0	0	0	0	1
319710	Frmd6	0	1	0	0	Frmd6	FERM domain containing 6	GO:0003383 apical constriction;GO:0003382 epithelial cell morphogenesis;GO:0070252 actin-mediated cell contraction	(mmu04392)Hippo signaling pathway - multiple species; (mmu04390)Hippo signaling pathway	0	0	0	0	0	0	0	0	0	0	0	0	0	0	0	0	0	0	0	0	1
72674	Adipor1	0	1	0	0	Adipor1	adiponectin receptor 1	GO:0033211 adiponectin-activated signaling pathway;GO:0033210 leptin-mediated signaling pathway;GO:0044320 cellular response to leptin stimulus	(mmu04920)Adipocytokine signaling pathway; (mmu04211)Longevity regulating pathway; (mmu04152)AMPK signaling pathway	0	0	1	0	0	1	0	0	0	0	0	0	0	0	0	0	1	0	0	0	1
20466	Sin3a	0	1	0	0	Sin3a	transcriptional regulator, SIN3A (yeast)	GO:1901675 negative regulation of histone H3-K27 acetylation;GO:0051595 response to methylglyoxal;GO:1901674 regulation of histone H3-K27 acetylation	(mmu04919)Thyroid hormone signaling pathway; (mmu05202)Transcriptional misregulation in cancer; (mmu05169)Epstein-Barr virus infection	0	1	0	1	0	0	0	1	0	0	1	1	0	0	0	1	0	0	0	0	1
78334	Cdk19	0	1	0	0	Cdk19	cyclin-dependent kinase 19	GO:0050729 positive regulation of inflammatory response;GO:0031349 positive regulation of defense response;GO:0050727 regulation of inflammatory response		0	0	0	0	0	0	1	0	0	0	0	0	0	0	0	0	0	0	0	0	1
228983	Osbpl2	0	1	0	0	Osbpl2	oxysterol binding protein-like 2	GO:0032367 intracellular cholesterol transport;GO:0032366 intracellular sterol transport;GO:0032365 intracellular lipid transport		0	0	0	0	0	0	0	0	0	0	1	0	0	0	0	0	0	0	0	0	1
226518	Nmnat2	1	0	0	0	Nmnat2	nicotinamide nucleotide adenylyltransferase 2	GO:0009435 NAD biosynthetic process;GO:0019359 nicotinamide nucleotide biosynthetic process;GO:0019363 pyridine nucleotide biosynthetic process	(mmu00760)Nicotinate and nicotinamide metabolism; (mmu01240)Biosynthesis of cofactors; (mmu01100)Metabolic pathways	0	0	0	0	0	0	0	0	0	0	1	0	0	0	0	0	0	0	0	0	1
232670	Tspan33	1	0	0	0	Tspan33	tetraspanin 33	GO:0046931 pore complex assembly;GO:0072659 protein localization to plasma membrane;GO:1990778 protein localization to cell periphery		0	0	0	0	0	0	0	0	0	0	0	0	0	0	0	0	0	0	0	0	1
636808	Cntnap5a	1	0	0	0	Cntnap5a	contactin associated protein-like 5A	GO:0007155 cell adhesion;GO:0022610 biological adhesion;GO:0006508 proteolysis		0	0	0	0	0	0	0	0	0	0	0	0	0	0	0	0	0	0	0	0	1
71805	Nup93	0	1	0	0	Nup93	nucleoporin 93	GO:0051292 nuclear pore complex assembly;GO:0006999 nuclear pore organization;GO:0060391 positive regulation of SMAD protein signal transduction	(mmu03013)Nucleocytoplasmic transport; (mmu05014)Amyotrophic lateral sclerosis	0	0	0	0	0	0	0	0	0	0	0	0	0	0	0	0	0	0	0	0	1
71296	Crnde	0	1	0	0	Crnde	colorectal neoplasia differentially expressed (non-protein coding)	GO:0010628 positive regulation of gene expression;GO:0010604 positive regulation of macromolecule metabolic process;GO:0009893 positive regulation of metabolic process		0	0	0	0	0	0	0	0	0	0	0	0	0	0	0	0	0	0	0	0	1
330427	9330102E08Rik	0	1	0	0	9330102E08Rik	RIKEN cDNA 9330102E08 gene	GO:0008150 biological_process		0	0	0	0	0	0	0	0	0	0	0	0	0	0	0	0	0	0	0	0	1
15289	Hmgb1	0	1	0	0	Hmgb1	high mobility group box 1	GO:0032072 regulation of restriction endodeoxyribonuclease activity;GO:0045819 positive regulation of glycogen catabolic process;GO:0017055 negative regulation of RNA polymerase II transcription preinitiation complex assembly	(mmu03410)Base excision repair; (mmu04140)Autophagy - animal; (mmu04217)Necroptosis	1	1	1	1	0	0	0	0	0	1	0	1	0	0	0	1	1	0	0	0	1
22241	Ulk1	0	1	0	0	Ulk1	unc-51 like kinase 1	GO:0021933 radial glia guided migration of cerebellar granule cell;GO:0034727 piecemeal microautophagy of the nucleus;GO:0044805 late nucleophagy	(mmu04137)Mitophagy - animal; (mmu04211)Longevity regulating pathway; (mmu04152)AMPK signaling pathway	0	0	0	0	0	1	1	0	0	0	0	0	0	0	0	0	1	0	0	0	1
17844	Mup5	1	0	0	0	Mup5	major urinary protein 5	GO:0007610 behavior;GO:0008150 biological_process		0	0	0	0	0	0	0	0	0	0	0	0	0	0	0	0	0	0	0	0	1
58214	Cst10	1	0	0	0	Cst10	cystatin 10 (chondrocytes)	GO:0003430 growth plate cartilage chondrocyte growth;GO:0003415 chondrocyte hypertrophy;GO:0003431 growth plate cartilage chondrocyte development	(Human)(hsa04970)Salivary secretion	0	0	0	0	0	0	0	0	0	0	0	0	0	0	0	0	0	0	0	0	1
227290	Aamp	0	1	0	0	Aamp	angio-associated migratory protein	(Human)GO:0014909 smooth muscle cell migration;GO:0014812 muscle cell migration;GO:0010595 positive regulation of endothelial cell migration		0	0	0	0	0	0	0	0	0	0	0	0	0	0	0	0	0	0	0	0	1
16468	Jarid2	0	0	1	0	Jarid2	jumonji, AT rich interactive domain 2	GO:1902682 protein localization to pericentric heterochromatin;GO:0097355 protein localization to heterochromatin;GO:0051574 positive regulation of histone H3-K9 methylation	(mmu04550)Signaling pathways regulating pluripotency of stem cells	0	0	0	1	0	0	0	0	0	0	0	0	0	0	1	1	0	0	0	0	1
14538	Gcnt2	1	0	0	0	Gcnt2	glucosaminyl (N-acetyl) transferase 2, I-branching enzyme	GO:0036438 maintenance of lens transparency;GO:0034116 positive regulation of heterotypic cell-cell adhesion;GO:0034114 regulation of heterotypic cell-cell adhesion	(mmu00601)Glycosphingolipid biosynthesis - lacto and neolacto series; (mmu01100)Metabolic pathways	0	0	0	0	0	0	0	0	0	0	0	0	0	0	0	0	0	0	0	0	1
224907	Dus3l	0	1	0	0	Dus3l	dihydrouridine synthase 3-like (S. cerevisiae)	GO:0008033 tRNA processing;GO:0006399 tRNA metabolic process;GO:0034470 ncRNA processing		0	0	0	0	0	0	0	0	0	0	0	0	0	0	0	0	0	0	0	0	1
114874	Ddhd1	1	0	0	0	Ddhd1	DDHD domain containing 1	GO:0030382 sperm mitochondrion organization;GO:0090141 positive regulation of mitochondrial fission;GO:0090140 regulation of mitochondrial fission		0	0	0	0	0	0	0	0	0	0	1	0	0	0	0	0	0	0	0	0	1
73347	Cldn34b2	1	0	0	0	Cldn34b2	claudin 34B2	GO:0070830 bicellular tight junction assembly;GO:0120192 tight junction assembly;GO:0120193 tight junction organization		0	0	0	0	0	0	0	0	0	0	0	0	0	0	0	0	0	0	0	0	1
208211	Alg1	0	0	1	0	Alg1	asparagine-linked glycosylation 1 (beta-1,4-mannosyltransferase)	GO:0006486 protein glycosylation;GO:0043413 macromolecule glycosylation;GO:0070085 glycosylation	(mmu00513)Various types of N-glycan biosynthesis; (mmu00510)N-Glycan biosynthesis; (mmu01100)Metabolic pathways	0	0	0	0	0	0	0	0	0	0	0	0	0	0	0	0	0	0	0	0	1
668158	Ccdc85c	0	1	0	0	Ccdc85c	coiled-coil domain containing 85C	GO:0021987 cerebral cortex development;GO:0021543 pallium development;GO:0021537 telencephalon development		0	0	0	0	0	0	0	0	0	0	0	0	0	0	0	0	0	0	0	0	1
83396	Glis2	0	1	0	0	Glis2	GLIS family zinc finger 2	GO:0060994 regulation of transcription from RNA polymerase II promoter involved in kidney development;GO:0061484 hematopoietic stem cell homeostasis;GO:0061005 cell differentiation involved in kidney development		0	0	0	0	0	0	0	0	0	0	0	0	0	0	0	0	0	0	0	0	1
69147	2200002J24Rik	0	0	1	0	2200002J24Rik	RIKEN cDNA 2200002J24 gene	GO:0008150 biological_process		0	0	0	0	0	0	0	0	0	0	0	0	0	0	0	0	0	0	0	0	1
66440	Cdc26	0	1	0	0	Cdc26	cell division cycle 26	GO:0031145 anaphase-promoting complex-dependent catabolic process;GO:0070979 protein K11-linked ubiquitination;GO:0030071 regulation of mitotic metaphase/anaphase transition	(mmu04914)Progesterone-mediated oocyte maturation; (mmu04114)Oocyte meiosis; (mmu04110)Cell cycle	0	1	0	0	0	0	0	0	0	0	0	0	0	0	0	0	0	0	0	0	1
230895	Vps13d	0	1	0	0	Vps13d	vacuolar protein sorting 13D	GO:0045053 protein retention in Golgi apparatus;GO:1901526 positive regulation of mitophagy;GO:1903599 positive regulation of autophagy of mitochondrion		0	0	0	0	0	0	0	0	0	0	0	0	0	0	0	0	0	0	0	0	1
14595	B4galt1	0	1	0	0	B4galt1	UDP-Gal:betaGlcNAc beta 1,4- galactosyltransferase, polypeptide 1	GO:0005988 lactose metabolic process;GO:0005989 lactose biosynthetic process;GO:0046351 disaccharide biosynthetic process	(mmu00533)Glycosaminoglycan biosynthesis - keratan sulfate; (mmu00515)Mannose type O-glycan biosynthesis; (mmu00601)Glycosphingolipid biosynthesis - lacto and neolacto series	0	0	0	0	0	0	0	0	0	0	0	0	0	0	0	0	0	0	0	0	1
11569	Aebp2	0	1	0	0	Aebp2	AE binding protein 2	GO:0006325 chromatin organization;GO:0051276 chromosome organization;GO:0000122 negative regulation of transcription by RNA polymerase II		0	0	0	0	0	0	0	0	0	0	0	0	0	0	0	0	0	0	0	0	1
69768	1600019K03Rik	0	0	1	0	1600019K03Rik	RIKEN cDNA 1600019K03 gene	GO:0008150 biological_process		0	0	0	0	0	0	0	0	0	0	0	0	0	0	0	0	0	0	0	0	1
230257	Ptbp3	0	1	0	0	Ptbp3	polypyrimidine tract binding protein 3	GO:0043249 erythrocyte maturation;GO:0048025 negative regulation of mRNA splicing, via spliceosome;GO:0033119 negative regulation of RNA splicing		0	0	0	0	0	0	0	0	0	0	0	0	0	0	0	1	0	0	0	0	1
235587	Parp3	0	1	0	0	Parp3	poly (ADP-ribose) polymerase family, member 3	GO:1905662 negative regulation of telomerase RNA reverse transcriptase activity;GO:0030592 DNA ADP-ribosylation;GO:1905661 regulation of telomerase RNA reverse transcriptase activity	(mmu03410)Base excision repair; (mmu04210)Apoptosis	1	1	0	0	0	0	0	0	0	0	0	0	0	0	0	0	0	0	0	0	1
102637349	Gm34184	1	0	0	0	Gm34184	predicted gene, 34184			0	0	0	0	0	0	0	0	0	0	0	0	0	0	0	0	0	0	0	0	1
26385	Grk6	0	1	0	0	Grk6	G protein-coupled receptor kinase 6	GO:0010360 negative regulation of anion channel activity;GO:1903960 negative regulation of anion transmembrane transport;GO:0010359 regulation of anion channel activity	(mmu05032)Morphine addiction; (mmu04062)Chemokine signaling pathway; (mmu04144)Endocytosis	0	0	0	0	0	0	1	0	0	0	0	0	0	0	0	0	0	0	0	0	1
272551	Gins2	0	1	0	0	Gins2	GINS complex subunit 2 (Psf2 homolog)	GO:1903932 regulation of DNA primase activity;GO:1903934 positive regulation of DNA primase activity;GO:0000727 double-strand break repair via break-induced replication		1	0	0	0	0	0	0	0	0	0	0	0	0	0	0	0	0	0	0	0	1
111173	Erc1	0	1	0	0	Erc1	ELKS/RAB6-interacting/CAST family member 1	GO:0048790 maintenance of presynaptic active zone structure;GO:1990709 presynaptic active zone organization;GO:0007252 I-kappaB phosphorylation	(mmu04064)NF-kappa B signaling pathway	0	0	0	0	0	0	1	0	0	0	0	0	0	0	0	0	0	0	0	0	1
226856	Lpgat1	0	1	0	0	Lpgat1	lysophosphatidylglycerol acyltransferase 1	GO:0036149 phosphatidylinositol acyl-chain remodeling;GO:0019432 triglyceride biosynthetic process;GO:0045723 positive regulation of fatty acid biosynthetic process	(mmu00564)Glycerophospholipid metabolism	0	0	1	0	0	0	0	0	0	0	1	0	0	0	0	0	0	0	0	0	1
114673	4930433N12Rik	0	0	1	0	4930433N12Rik	RIKEN cDNA 4930433N12 gene	GO:0008150 biological_process		0	0	0	0	0	0	0	0	0	0	0	0	0	0	0	0	0	0	0	0	1
321006	Dcaf1	0	1	0	0	Dcaf1	DDB1 and CUL4 associated factor 1	GO:0035212 cell competition in a multicellular organism;GO:1990245 histone H2A-T120 phosphorylation;GO:0035405 histone-threonine phosphorylation	(mmu05170)Human immunodeficiency virus 1 infection	1	1	0	1	0	0	1	0	0	0	0	0	0	0	0	1	0	0	0	0	1
64143	Ralb	0	1	0	0	Ralb	v-ral simian leukemia viral oncogene B	GO:0001928 regulation of exocyst assembly;GO:0060178 regulation of exocyst localization;GO:0106020 regulation of vesicle docking	(mmu05212)Pancreatic cancer; (mmu05210)Colorectal cancer; (mmu04072)Phospholipase D signaling pathway	0	1	0	0	0	0	0	0	0	0	0	0	0	0	0	0	0	0	0	1	1
18045	Nfyb	0	1	0	0	Nfyb	nuclear transcription factor-Y beta	GO:0080182 histone H3-K4 trimethylation;GO:0051568 histone H3-K4 methylation;GO:0018023 peptidyl-lysine trimethylation	(mmu04612)Antigen processing and presentation; (mmu05152)Tuberculosis; (mmu05166)Human T-cell leukemia virus 1 infection	0	1	0	1	0	0	1	0	0	0	0	0	0	0	0	0	0	0	0	0	1
84653	Hes7	1	0	0	0	Hes7	hes family bHLH transcription factor 7	GO:0036342 post-anal tail morphogenesis;GO:0001756 somitogenesis;GO:0061053 somite development	(mmu05165)Human papillomavirus infection	0	0	0	0	0	0	0	1	0	0	0	0	0	0	0	0	0	0	0	0	1
67678	Lsm3	1	0	0	0	Lsm3	LSM3 homolog, U6 small nuclear RNA and mRNA degradation associated	GO:0033962 P-body assembly;GO:0000956 nuclear-transcribed mRNA catabolic process;GO:0006402 mRNA catabolic process	(mmu03018)RNA degradation; (mmu03040)Spliceosome	0	0	0	0	0	0	0	0	0	0	0	0	0	0	0	0	0	0	0	0	1
17122	Mxd4	0	1	0	0	Mxd4	Max dimerization protein 4	GO:0000122 negative regulation of transcription by RNA polymerase II;GO:0045892 negative regulation of transcription, DNA-templated;GO:1903507 negative regulation of nucleic acid-templated transcription		0	0	0	0	0	0	0	0	0	0	0	0	0	0	0	0	0	0	0	0	1
14673	Gna12	0	1	0	0	Gna12	guanine nucleotide binding protein, alpha 12	GO:1904753 negative regulation of vascular associated smooth muscle cell migration;GO:0032516 positive regulation of phosphoprotein phosphatase activity;GO:1904706 negative regulation of vascular associated smooth muscle cell proliferation	(mmu04730)Long-term depression; (mmu04928)Parathyroid hormone synthesis, secretion and action; (mmu04071)Sphingolipid signaling pathway	0	1	0	0	0	0	0	0	0	0	0	0	0	0	0	0	0	0	0	1	1
18627	Per2	0	1	0	0	Per2	period circadian clock 2	GO:0051941 regulation of amino acid uptake involved in synaptic transmission;GO:0051946 regulation of glutamate uptake involved in transmission of nerve impulse;GO:0060567 negative regulation of DNA-templated transcription, termination	(mmu04710)Circadian rhythm; (mmu05221)Acute myeloid leukemia; (mmu04713)Circadian entrainment	0	0	0	1	0	0	0	1	0	0	0	0	0	0	0	0	0	0	0	0	1
234729	Vac14	1	0	0	0	Vac14	Vac14 homolog (S. cerevisiae)	GO:0006970 response to osmotic stress;GO:0006661 phosphatidylinositol biosynthetic process;GO:0046488 phosphatidylinositol metabolic process	(mmu05203)Viral carcinogenesis; (mmu05166)Human T-cell leukemia virus 1 infection	0	0	0	0	0	0	0	0	0	0	1	0	0	0	0	0	0	0	0	0	1
66624	Spcs2	1	0	0	0	Spcs2	signal peptidase complex subunit 2 homolog (S. cerevisiae)	GO:0006465 signal peptide processing;GO:0045047 protein targeting to ER;GO:0072599 establishment of protein localization to endoplasmic reticulum	(mmu03060)Protein export	0	0	0	0	0	0	0	0	0	0	0	0	0	0	0	0	0	0	0	0	1
12323	Camk2b	1	0	0	0	Camk2b	calcium/calmodulin-dependent protein kinase II, beta	GO:0002030 inhibitory G protein-coupled receptor phosphorylation;GO:0060466 activation of meiosis involved in egg activation;GO:0090427 activation of meiosis	(mmu04720)Long-term potentiation; (mmu05031)Amphetamine addiction; (mmu05214)Glioma	0	1	0	0	1	1	0	0	0	0	0	0	1	0	0	0	0	0	0	1	1
242083	Ppm1l	1	0	0	0	Ppm1l	protein phosphatase 1 (formerly 2C)-like	GO:0000165 MAPK cascade;GO:0006470 protein dephosphorylation;GO:0007178 transmembrane receptor protein serine/threonine kinase signaling pathway		0	0	0	0	0	0	0	0	0	0	1	0	0	0	0	0	0	0	0	0	1
70093	Ube2q1	0	1	0	0	Ube2q1	ubiquitin-conjugating enzyme E2Q family member 1	GO:0070459 prolactin secretion;GO:0001967 suckling behavior;GO:0007617 mating behavior	(mmu04120)Ubiquitin mediated proteolysis	0	0	0	0	0	0	0	0	0	0	0	0	0	0	0	0	0	0	0	0	1
12457	Noct	1	0	0	0	Noct	nocturnin	GO:0000290 deadenylation-dependent decapping of nuclear-transcribed mRNA;GO:0110156 methylguanosine-cap decapping;GO:0033962 P-body assembly		0	0	0	0	0	0	0	1	0	0	0	0	0	0	0	0	1	0	1	0	1
64435	Fcamr	1	0	0	0	Fcamr	Fc receptor, IgA, IgM, high affinity	GO:0002250 adaptive immune response;GO:0006955 immune response;GO:0002376 immune system process		0	0	0	0	0	0	0	0	0	0	0	0	0	0	0	0	0	0	0	0	1
28042	Selenoi	0	1	0	0	Selenoi	selenoprotein I	GO:0006646 phosphatidylethanolamine biosynthetic process;GO:0046337 phosphatidylethanolamine metabolic process;GO:0046474 glycerophospholipid biosynthetic process	(mmu00440)Phosphonate and phosphinate metabolism; (mmu00565)Ether lipid metabolism; (mmu00564)Glycerophospholipid metabolism	0	0	0	0	0	0	0	0	0	0	1	0	0	0	0	0	0	0	0	0	1
228357	Lrp4	1	0	0	0	Lrp4	low density lipoprotein receptor-related protein 4	GO:1901631 positive regulation of presynaptic membrane organization;GO:0051124 synaptic assembly at neuromuscular junction;GO:1901629 regulation of presynaptic membrane organization		0	0	0	0	0	1	0	0	0	0	0	0	1	0	0	0	1	0	0	0	1
102465900	Mir8112	0	1	0	0	Mir8112	microRNA 8112			0	0	0	0	0	0	0	0	0	0	0	0	0	0	0	0	0	0	0	0	1
108857	Ankhd1	0	1	0	0	Ankhd1	ankyrin repeat and KH domain containing 1	GO:0045087 innate immune response;GO:0098542 defense response to other organism;GO:0006952 defense response		0	0	0	0	0	0	0	0	0	0	0	0	0	0	0	0	0	0	0	0	1
68058	Chd1l	0	0	1	0	Chd1l	chromodomain helicase DNA binding protein 1-like	GO:0006338 chromatin remodeling;GO:0006281 DNA repair;GO:0006325 chromatin organization		1	0	0	0	0	0	0	0	0	0	0	0	0	0	0	0	0	0	0	0	1
381994	E030018B13Rik	1	0	0	0	E030018B13Rik	RIKEN cDNA E030018B13 gene	GO:0008150 biological_process		0	0	0	0	0	0	0	0	0	0	0	0	0	0	0	0	0	0	0	0	1
67884	Cfap410	0	1	0	0	Cfap410	cilia and flagella associated protein 410	GO:0007224 smoothened signaling pathway;GO:0008360 regulation of cell shape;GO:0060271 cilium assembly		1	0	0	0	0	0	0	0	0	0	0	0	0	0	0	0	0	0	0	0	1
11814	Apoc3	0	0	1	0	Apoc3	apolipoprotein C-III	GO:0010987 negative regulation of high-density lipoprotein particle clearance;GO:0060621 negative regulation of cholesterol import;GO:2000910 negative regulation of sterol import	(mmu04979)Cholesterol metabolism; (mmu03320)PPAR signaling pathway	0	0	1	0	0	0	0	0	0	0	1	0	0	0	1	0	0	0	0	0	1
77531	Anks1b	0	0	1	0	Anks1b	ankyrin repeat and sterile alpha motif domain containing 1B	GO:1900383 regulation of synaptic plasticity by receptor localization to synapse;GO:0099527 postsynapse to nucleus signaling pathway;GO:0048013 ephrin receptor signaling pathway		0	0	0	0	0	0	0	0	0	0	0	0	0	0	0	0	0	0	0	0	1

## Sheet: Enrichment
GroupID	Category	Term	Description	LogP	Log(q-value)	InTerm_InList	Genes	Symbols
1_Summary	GO Biological Processes	GO:0006974	cellular response to DNA damage stimulus	-8.32722	-3.92509	35/690	12227,12454,15289,18294,18708,18971,19355,19691,22591,22632,23991,26416,56210,56484,56515,66105,66400,67884,71514,71988,72391,74747,76251,78610,80280,107986,170770,208768,213389,223989,230484,235323,235587,268882,272551,12013,12144,18538,19363,19365,67484,67967,68058,74729,75698,217216,12447,54343,218214,321006	Btg2,Ccnk,Hmgb1,Ogg1,Pik3r1,Pold1,Rad1,Recql,Xpc,Yy1,Cib1,Mapk14,Rev1,Foxo3,Rnf138,Ube2d3,Alkbh7,Cfap410,Sfpq,Esco2,Cdkn3,Ddit4,Ercc6l2,Uvrag,Cdk5rap3,Ddb2,Bbc3,Sde2,Prdm9,Marf1,Usp1,Usp28,Parp3,Fbxo45,Gins2,Bach1,Blm,Pcna,Rad51b,Rad52,Eepd1,Pold3,Chd1l,Setmar,Shld2,Hrob,Ccne1,Atf7ip,Kdm1b,Dcaf1
1_Member	GO Biological Processes	GO:0006974	cellular response to DNA damage stimulus	-8.32722	-3.92509	35/690	12227,12454,15289,18294,18708,18971,19355,19691,22591,22632,23991,26416,56210,56484,56515,66105,66400,67884,71514,71988,72391,74747,76251,78610,80280,107986,170770,208768,213389,223989,230484,235323,235587,268882,272551	Btg2,Ccnk,Hmgb1,Ogg1,Pik3r1,Pold1,Rad1,Recql,Xpc,Yy1,Cib1,Mapk14,Rev1,Foxo3,Rnf138,Ube2d3,Alkbh7,Cfap410,Sfpq,Esco2,Cdkn3,Ddit4,Ercc6l2,Uvrag,Cdk5rap3,Ddb2,Bbc3,Sde2,Prdm9,Marf1,Usp1,Usp28,Parp3,Fbxo45,Gins2
1_Member	GO Biological Processes	GO:0006281	DNA repair	-4.79034	-1.68925	32/452	12013,12144,15289,18294,18538,18971,19355,19363,19365,19691,22591,22632,56210,56515,66105,67484,67967,68058,71514,71988,74729,75698,76251,78610,107986,213389,217216,223989,230484,235323,235587,272551	Bach1,Blm,Hmgb1,Ogg1,Pcna,Pold1,Rad1,Rad51b,Rad52,Recql,Xpc,Yy1,Rev1,Rnf138,Ube2d3,Eepd1,Pold3,Chd1l,Sfpq,Esco2,Setmar,Shld2,Ercc6l2,Uvrag,Ddb2,Prdm9,Hrob,Marf1,Usp1,Usp28,Parp3,Gins2
1_Member	GO Biological Processes	GO:0006259	DNA metabolic process	-3.96512	-1.31118	25/657	12447,15289,18294,18971,19355,19691,22591,22632,54343,56210,56515,66105,71514,71988,76251,78610,107986,213389,218214,223989,230484,235323,235587,272551,321006	Ccne1,Hmgb1,Ogg1,Pold1,Rad1,Recql,Xpc,Yy1,Atf7ip,Rev1,Rnf138,Ube2d3,Sfpq,Esco2,Ercc6l2,Uvrag,Ddb2,Prdm9,Kdm1b,Marf1,Usp1,Usp28,Parp3,Gins2,Dcaf1
1_Member	GO Biological Processes	GO:0006302	double-strand break repair	-2.91702	-0.900501	10/188	19691,22632,56515,71514,71988,78610,213389,223989,235587,272551	Recql,Yy1,Rnf138,Sfpq,Esco2,Uvrag,Prdm9,Marf1,Parp3,Gins2
2_Summary	WikiPathways	WP151	IL-5 signaling pathway	-7.83776	-3.73667	11/68	12576,16451,16476,18035,18708,18712,22631,26416,56484,56637,110157,14281,17873,21812,64143,107986,170770,16478,19707,20466,26405,73086,98910,12447,228607,11820,14161,15289,17079,19141,21898,26399,66105,216238,14282,16477,20130,78798,104215,12323,16177,16194,19246,20662,21943,26443,56468,66892,66998,218624,14673,17187,17347,14708,14672,235587,12532,22390,321006,54720,19885,208727,18045,66440,10357…	Cdkn1b,Jak1,Jun,Nfkbia,Pik3r1,Pim1,Ywhaz,Mapk14,Foxo3,Gsk3b,Raf1,Fos,Gadd45b,Tgfbr1,Ralb,Ddb2,Bbc3,Jund,Reps1,Sin3a,Map3k2,Rps6ka5,Usp6nl,Ccne1,Mavs,App,Fga,Hmgb1,Cd180,Lgmn,Tlr4,Map2k6,Ube2d3,Eea1,Fosb,Junb,Rras,Eml4,Rhoq,Camk2b,Il1r1,Il6ra,Ptpn1,Sos1,Tnfsf11,Psma6,Socs5,Eif4e3,Psmd5,Il31ra,Gna12,Max,Mknk2,Gng7,Gna11,Parp3,Cdc25c,Wee1,Dcaf1,Rcan1,Rorc,Hdac4,Nfyb,Cdc26,Xpo1,Kpna3,M6pr,Cyth2,Snx18
2_Member	WikiPathways	WP151	IL-5 signaling pathway	-7.83776	-3.73667	11/68	12576,16451,16476,18035,18708,18712,22631,26416,56484,56637,110157	Cdkn1b,Jak1,Jun,Nfkbia,Pik3r1,Pim1,Ywhaz,Mapk14,Foxo3,Gsk3b,Raf1
2_Member	KEGG Pathway	mmu05210	Colorectal cancer	-5.70681	-2.14978	10/88	14281,16476,17873,18708,21812,56637,64143,107986,110157,170770	Fos,Jun,Gadd45b,Pik3r1,Tgfbr1,Gsk3b,Ralb,Ddb2,Raf1,Bbc3
2_Member	WikiPathways	WP572	EGFR1 signaling pathway	-5.04717	-1.8755	13/178	14281,16451,16476,16478,18708,19707,20466,26405,26416,64143,73086,98910,110157	Fos,Jak1,Jun,Jund,Pik3r1,Reps1,Sin3a,Map3k2,Mapk14,Ralb,Rps6ka5,Usp6nl,Raf1
2_Member	KEGG Pathway	mmu05161	Hepatitis B	-4.73766	-1.70367	12/163	12447,14281,16451,16476,18035,18708,21812,22631,26416,107986,110157,228607	Ccne1,Fos,Jak1,Jun,Nfkbia,Pik3r1,Tgfbr1,Ywhaz,Mapk14,Ddb2,Raf1,Mavs
2_Member	GO Biological Processes	GO:0035994	response to muscle stretch	-4.70245	-1.70367	5/21	14281,16476,18035,26416,110157	Fos,Jun,Nfkbia,Mapk14,Raf1
2_Member	Reactome Gene Sets	R-MMU-168898	Toll-like Receptor Cascades	-4.39439	-1.40724	14/126	11820,14161,14281,15289,16476,17079,18035,19141,21898,26399,26416,66105,73086,216238	App,Fga,Fos,Hmgb1,Jun,Cd180,Nfkbia,Lgmn,Tlr4,Map2k6,Mapk14,Ube2d3,Rps6ka5,Eea1
2_Member	KEGG Pathway	mmu04380	Osteoclast differentiation	-4.25923	-1.44818	10/128	14281,14282,16451,16476,16477,16478,18035,18708,21812,26416	Fos,Fosb,Jak1,Jun,Junb,Jund,Nfkbia,Pik3r1,Tgfbr1,Mapk14
2_Member	WikiPathways	WP251	Mapk cascade	-4.05989	-1.35732	5/28	16476,20130,26405,26416,110157	Jun,Rras,Map3k2,Mapk14,Raf1
2_Member	KEGG Pathway	mmu05235	PD-L1 expression and PD-1 checkpoint pathway in cancer	-3.97331	-1.31118	8/88	14281,16451,16476,18035,18708,26416,78798,110157	Fos,Jak1,Jun,Nfkbia,Pik3r1,Mapk14,Eml4,Raf1
2_Member	Reactome Gene Sets	R-MMU-168138	Toll Like Receptor 9 (TLR9) Cascade	-3.95872	-1.26998	10/75	11820,14281,15289,16476,18035,21898,26399,26416,73086,216238	App,Fos,Hmgb1,Jun,Nfkbia,Tlr4,Map2k6,Mapk14,Rps6ka5,Eea1
2_Member	KEGG Pathway	mmu05162	Measles	-3.78181	-1.2605	10/146	12447,12576,14281,16451,16476,18035,18708,56637,170770,228607	Ccne1,Cdkn1b,Fos,Jak1,Jun,Nfkbia,Pik3r1,Gsk3b,Bbc3,Mavs
2_Member	Reactome Gene Sets	R-MMU-166016	Toll Like Receptor 4 (TLR4) Cascade	-3.65472	-1.13909	11/97	11820,14281,15289,16476,17079,18035,21898,26399,26416,66105,73086	App,Fos,Hmgb1,Jun,Cd180,Nfkbia,Tlr4,Map2k6,Mapk14,Ube2d3,Rps6ka5
2_Member	Reactome Gene Sets	R-MMU-166166	MyD88-independent TLR4 cascade	-3.63185	-1.13793	10/82	11820,14281,15289,16476,18035,21898,26399,26416,66105,73086	App,Fos,Hmgb1,Jun,Nfkbia,Tlr4,Map2k6,Mapk14,Ube2d3,Rps6ka5
2_Member	Reactome Gene Sets	R-MMU-937061	TRIF(TICAM1)-mediated TLR4 signaling	-3.63185	-1.13793	10/82	11820,14281,15289,16476,18035,21898,26399,26416,66105,73086	App,Fos,Hmgb1,Jun,Nfkbia,Tlr4,Map2k6,Mapk14,Ube2d3,Rps6ka5
2_Member	WikiPathways	WP387	IL-6 signaling pathway	-3.61615	-1.15757	8/99	14281,16451,16476,18708,26416,56484,56637,110157	Fos,Jak1,Jun,Pik3r1,Mapk14,Foxo3,Gsk3b,Raf1
2_Member	Reactome Gene Sets	R-MMU-975138	TRAF6 mediated induction of NFkB and MAP kinases upon TLR7/8 or 9 activation	-3.54447	-1.10613	9/69	11820,14281,15289,16476,18035,21898,26399,26416,73086	App,Fos,Hmgb1,Jun,Nfkbia,Tlr4,Map2k6,Mapk14,Rps6ka5
2_Member	Reactome Gene Sets	R-MMU-975155	MyD88 dependent cascade initiated on endosome	-3.49671	-1.08102	9/70	11820,14281,15289,16476,18035,21898,26399,26416,73086	App,Fos,Hmgb1,Jun,Nfkbia,Tlr4,Map2k6,Mapk14,Rps6ka5
2_Member	WikiPathways	WP65	Insulin signaling	-3.48193	-1.10511	10/159	14281,16476,18708,26405,26416,56484,56637,73086,104215,110157	Fos,Jun,Pik3r1,Map3k2,Mapk14,Foxo3,Gsk3b,Rps6ka5,Rhoq,Raf1
2_Member	Reactome Gene Sets	R-MMU-168181	Toll Like Receptor 7/8 (TLR7/8) Cascade	-3.44984	-1.06242	9/71	11820,14281,15289,16476,18035,21898,26399,26416,73086	App,Fos,Hmgb1,Jun,Nfkbia,Tlr4,Map2k6,Mapk14,Rps6ka5
2_Member	Reactome Gene Sets	R-MMU-450341	Activation of the AP-1 family of transcription factors	-3.30425	-1.04159	3/10	14281,16476,26416	Fos,Jun,Mapk14
2_Member	Reactome Gene Sets	R-MMU-450282	MAPK targets/ Nuclear events mediated by MAP kinases	-3.21792	-1.00438	4/24	14281,16476,26416,73086	Fos,Jun,Mapk14,Rps6ka5
2_Member	Reactome Gene Sets	R-MMU-168164	Toll Like Receptor 3 (TLR3) Cascade	-3.21617	-1.00438	6/63	14281,15289,16476,18035,26416,73086	Fos,Hmgb1,Jun,Nfkbia,Mapk14,Rps6ka5
2_Member	Reactome Gene Sets	R-MMU-168142	Toll Like Receptor 10 (TLR10) Cascade	-3.14337	-0.991665	6/65	14281,15289,16476,18035,26416,73086	Fos,Hmgb1,Jun,Nfkbia,Mapk14,Rps6ka5
2_Member	Reactome Gene Sets	R-MMU-168176	Toll Like Receptor 5 (TLR5) Cascade	-3.14337	-0.991665	6/65	14281,15289,16476,18035,26416,73086	Fos,Hmgb1,Jun,Nfkbia,Mapk14,Rps6ka5
2_Member	Reactome Gene Sets	R-MMU-975871	MyD88 cascade initiated on plasma membrane	-3.14337	-0.991665	6/65	14281,15289,16476,18035,26416,73086	Fos,Hmgb1,Jun,Nfkbia,Mapk14,Rps6ka5
2_Member	Reactome Gene Sets	R-MMU-166058	MyD88:MAL(TIRAP) cascade initiated on plasma membrane	-3.10798	-0.982317	6/66	14281,15289,16476,18035,26416,73086	Fos,Hmgb1,Jun,Nfkbia,Mapk14,Rps6ka5
2_Member	Reactome Gene Sets	R-MMU-168179	Toll Like Receptor TLR1:TLR2 Cascade	-3.10798	-0.982317	6/66	14281,15289,16476,18035,26416,73086	Fos,Hmgb1,Jun,Nfkbia,Mapk14,Rps6ka5
2_Member	Reactome Gene Sets	R-MMU-168188	Toll Like Receptor TLR6:TLR2 Cascade	-3.10798	-0.982317	6/66	14281,15289,16476,18035,26416,73086	Fos,Hmgb1,Jun,Nfkbia,Mapk14,Rps6ka5
2_Member	Reactome Gene Sets	R-MMU-181438	Toll Like Receptor 2 (TLR2) Cascade	-3.10798	-0.982317	6/66	14281,15289,16476,18035,26416,73086	Fos,Hmgb1,Jun,Nfkbia,Mapk14,Rps6ka5
2_Member	KEGG Pathway	mmu04657	IL-17 signaling pathway	-3.10066	-0.980548	7/91	14281,14282,16476,16478,18035,26416,56637	Fos,Fosb,Jun,Jund,Nfkbia,Mapk14,Gsk3b
2_Member	KEGG Pathway	mmu04722	Neurotrophin signaling pathway	-3.03168	-0.947617	8/121	16476,18035,18708,26416,56484,56637,73086,110157	Jun,Nfkbia,Pik3r1,Mapk14,Foxo3,Gsk3b,Rps6ka5,Raf1
2_Member	Reactome Gene Sets	R-MMU-1280215	Cytokine Signaling in Immune system	-3.01294	-0.850207	24/381	11820,12323,12576,14281,15289,16177,16194,16476,18035,18708,19246,20662,21943,22631,26399,26416,26443,56468,56484,66105,66892,66998,73086,218624	App,Camk2b,Cdkn1b,Fos,Hmgb1,Il1r1,Il6ra,Jun,Nfkbia,Pik3r1,Ptpn1,Sos1,Tnfsf11,Ywhaz,Map2k6,Mapk14,Psma6,Socs5,Foxo3,Ube2d3,Eif4e3,Psmd5,Rps6ka5,Il31ra
2_Member	KEGG Pathway	mmu04010	MAPK signaling pathway	-2.87888	-0.883242	13/294	14281,14673,16476,16478,17187,17347,17873,20130,21812,26405,26416,73086,110157	Fos,Gna12,Jun,Jund,Max,Mknk2,Gadd45b,Rras,Tgfbr1,Map3k2,Mapk14,Rps6ka5,Raf1
2_Member	KEGG Pathway	mmu04926	Relaxin signaling pathway	-2.85211	-0.866624	8/129	14281,14708,16476,18035,18708,21812,26416,110157	Fos,Gng7,Jun,Nfkbia,Pik3r1,Tgfbr1,Mapk14,Raf1
2_Member	KEGG Pathway	mmu04660	T cell receptor signaling pathway	-2.78497	-0.835017	7/103	14281,16476,18035,18708,26416,56637,110157	Fos,Jun,Nfkbia,Pik3r1,Mapk14,Gsk3b,Raf1
2_Member	KEGG Pathway	mmu05142	Chagas disease	-2.78497	-0.835017	7/103	14281,14672,16476,18035,18708,21812,26416	Fos,Gna11,Jun,Nfkbia,Pik3r1,Tgfbr1,Mapk14
2_Member	KEGG Pathway	mmu04210	Apoptosis	-2.70659	-0.804386	8/136	14281,16476,17873,18035,18708,110157,170770,235587	Fos,Jun,Gadd45b,Nfkbia,Pik3r1,Raf1,Bbc3,Parp3
2_Member	KEGG Pathway	mmu04662	B cell receptor signaling pathway	-2.6449	-0.769747	6/81	14281,16476,18035,18708,56637,110157	Fos,Jun,Nfkbia,Pik3r1,Gsk3b,Raf1
2_Member	KEGG Pathway	mmu05170	Human immunodeficiency virus 1 infection	-2.63712	-0.76775	11/240	12532,14281,14672,14708,16476,18035,18708,22390,26416,110157,321006	Cdc25c,Fos,Gna11,Gng7,Jun,Nfkbia,Pik3r1,Wee1,Mapk14,Raf1,Dcaf1
2_Member	KEGG Pathway	mmu04668	TNF signaling pathway	-2.55588	-0.724297	7/113	14281,16476,16477,18035,18708,26416,73086	Fos,Jun,Junb,Nfkbia,Pik3r1,Mapk14,Rps6ka5
2_Member	KEGG Pathway	mmu05167	Kaposi sarcoma-associated herpesvirus infection	-2.3642	-0.610473	10/224	14281,14708,16451,16476,18035,18708,26416,54720,56637,110157	Fos,Gng7,Jak1,Jun,Nfkbia,Pik3r1,Mapk14,Rcan1,Gsk3b,Raf1
2_Member	KEGG Pathway	mmu01522	Endocrine resistance	-2.34561	-0.59766	6/93	12576,14281,16476,18708,26416,110157	Cdkn1b,Fos,Jun,Pik3r1,Mapk14,Raf1
2_Member	WikiPathways	WP493	Mapk signaling pathway	-2.30784	-0.583327	8/158	14281,14673,16476,16478,17187,21812,26416,110157	Fos,Gna12,Jun,Jund,Max,Tgfbr1,Mapk14,Raf1
2_Member	KEGG Pathway	mmu04659	Th17 cell differentiation	-2.24938	-0.345568	9/105	14281,16177,16194,16451,16476,18035,19885,21812,26416	Fos,Il1r1,Il6ra,Jak1,Jun,Nfkbia,Rorc,Tgfbr1,Mapk14
2_Member	KEGG Pathway	mmu05140	Leishmaniasis	-2.21523	-0.543517	5/70	14281,16451,16476,18035,26416	Fos,Jak1,Jun,Nfkbia,Mapk14
2_Member	WikiPathways	WP1244	Estrogen signaling	-2.09007	-0.485901	5/75	14281,16476,20466,26416,208727	Fos,Jun,Sin3a,Mapk14,Hdac4
2_Member	KEGG Pathway	mmu05166	Human T-cell leukemia virus 1 infection	-2.03986	-0.456977	10/250	12447,14281,16451,16476,18035,18045,18708,21812,66440,103573	Ccne1,Fos,Jak1,Jun,Nfkbia,Nfyb,Pik3r1,Tgfbr1,Cdc26,Xpo1
2_Member	KEGG Pathway	mmu05132	Salmonella infection	-2.00574	-0.438676	10/253	14281,16476,16648,17113,18035,19158,20130,26416,110157,170625	Fos,Jun,Kpna3,M6pr,Nfkbia,Cyth2,Rras,Mapk14,Raf1,Snx18
3_Summary	GO Biological Processes	GO:0062012	regulation of small molecule metabolic process	-7.65839	-3.38513	34/370	11639,11806,11814,11820,12048,12389,12623,15289,15937,16009,17691,17978,19015,19017,19046,19302,19885,20280,21834,50781,56490,56690,66129,66887,72674,74747,100198,140858,170459,208727,226856,231070,244416,102635496,12176,11555,19418	Ak4,Apoa1,Apoc3,App,Bcl2l1,Cav1,Ces1g,Hmgb1,Ier3,Igfbp3,Sik1,Ncoa2,Ppard,Ppargc1a,Ppp1cb,Pex2,Rorc,Scp2,Thrb,Dkk3,Zbtb20,Mlycd,Prxl2c,Lonp2,Adipor1,Ddit4,H6pd,Wdr5,Stard4,Hdac4,Lpgat1,Insig1,Ppp1r3b,Malrd1,Bnip3,Adrb2,Rasgrf2
3_Member	GO Biological Processes	GO:0062012	regulation of small molecule metabolic process	-7.65839	-3.38513	34/370	11639,11806,11814,11820,12048,12389,12623,15289,15937,16009,17691,17978,19015,19017,19046,19302,19885,20280,21834,50781,56490,56690,66129,66887,72674,74747,100198,140858,170459,208727,226856,231070,244416,102635496	Ak4,Apoa1,Apoc3,App,Bcl2l1,Cav1,Ces1g,Hmgb1,Ier3,Igfbp3,Sik1,Ncoa2,Ppard,Ppargc1a,Ppp1cb,Pex2,Rorc,Scp2,Thrb,Dkk3,Zbtb20,Mlycd,Prxl2c,Lonp2,Adipor1,Ddit4,H6pd,Wdr5,Stard4,Hdac4,Lpgat1,Insig1,Ppp1r3b,Malrd1
3_Member	GO Biological Processes	GO:0043470	regulation of carbohydrate catabolic process	-4.95295	-1.80609	10/58	11820,15289,15937,19017,19046,56490,66129,74747,208727,244416	App,Hmgb1,Ier3,Ppargc1a,Ppp1cb,Zbtb20,Prxl2c,Ddit4,Hdac4,Ppp1r3b
3_Member	GO Biological Processes	GO:0006109	regulation of carbohydrate metabolic process	-3.7995	-1.1827	17/197	11820,15289,15937,16009,17691,17978,19017,19046,19885,56490,56690,66129,72674,74747,140858,208727,244416	App,Hmgb1,Ier3,Igfbp3,Sik1,Ncoa2,Ppargc1a,Ppp1cb,Rorc,Zbtb20,Mlycd,Prxl2c,Adipor1,Ddit4,Wdr5,Hdac4,Ppp1r3b
3_Member	GO Biological Processes	GO:1900542	regulation of purine nucleotide metabolic process	-3.39409	-1.07833	6/81	11639,11820,12048,15937,19017,56490	Ak4,App,Bcl2l1,Ier3,Ppargc1a,Zbtb20
3_Member	GO Biological Processes	GO:0006140	regulation of nucleotide metabolic process	-3.36536	-1.07044	6/82	11639,11820,12048,15937,19017,56490	Ak4,App,Bcl2l1,Ier3,Ppargc1a,Zbtb20
3_Member	GO Biological Processes	GO:1903578	regulation of ATP metabolic process	-3.26298	-0.978129	10/91	11639,11814,11820,12048,15937,19017,56490,66129,74747,208727	Ak4,Apoc3,App,Bcl2l1,Ier3,Ppargc1a,Zbtb20,Prxl2c,Ddit4,Hdac4
3_Member	GO Biological Processes	GO:0006110	regulation of glycolytic process	-3.22419	-0.961948	7/47	11820,15937,19017,56490,66129,74747,208727	App,Ier3,Ppargc1a,Zbtb20,Prxl2c,Ddit4,Hdac4
3_Member	GO Biological Processes	GO:0043467	regulation of generation of precursor metabolites and energy	-3.14011	-0.899358	13/147	11639,11814,11820,12176,15289,15937,19017,19046,56490,66129,74747,208727,244416	Ak4,Apoc3,App,Bnip3,Hmgb1,Ier3,Ppargc1a,Ppp1cb,Zbtb20,Prxl2c,Ddit4,Hdac4,Ppp1r3b
3_Member	GO Biological Processes	GO:0045981	positive regulation of nucleotide metabolic process	-2.94131	-0.911121	4/39	11820,12048,19017,56490	App,Bcl2l1,Ppargc1a,Zbtb20
3_Member	GO Biological Processes	GO:1900544	positive regulation of purine nucleotide metabolic process	-2.94131	-0.911121	4/39	11820,12048,19017,56490	App,Bcl2l1,Ppargc1a,Zbtb20
3_Member	GO Biological Processes	GO:1903580	positive regulation of ATP metabolic process	-2.89957	-0.891269	4/40	11820,12048,19017,56490	App,Bcl2l1,Ppargc1a,Zbtb20
3_Member	GO Biological Processes	GO:2001169	regulation of ATP biosynthetic process	-2.55726	-0.724297	3/24	11639,12048,19017	Ak4,Bcl2l1,Ppargc1a
3_Member	GO Biological Processes	GO:0099601	regulation of neurotransmitter receptor activity	-2.03956	-0.456977	4/69	11555,11820,19017,19418	Adrb2,App,Ppargc1a,Rasgrf2
3_Member	GO Biological Processes	GO:0030808	regulation of nucleotide biosynthetic process	-2.0221	-0.447989	3/37	11639,12048,19017	Ak4,Bcl2l1,Ppargc1a
3_Member	GO Biological Processes	GO:1900371	regulation of purine nucleotide biosynthetic process	-2.0221	-0.447989	3/37	11639,12048,19017	Ak4,Bcl2l1,Ppargc1a
4_Summary	GO Molecular Functions	GO:0008134	transcription factor binding	-6.67199	-2.85408	47/669	11865,14245,14281,14605,15289,15902,16468,16476,16477,16478,16911,17187,17691,17978,18035,18045,18171,18538,18627,18708,18712,19015,19017,19885,20466,20481,21834,21848,22591,22629,22631,22632,26416,26443,51810,56484,56637,67393,79362,80280,192197,208727,217410,218214,244349,269389,321006	Arntl,Lpin1,Fos,Tsc22d3,Hmgb1,Id2,Jarid2,Jun,Junb,Jund,Lmo4,Max,Sik1,Ncoa2,Nfkbia,Nfyb,Nr1i2,Pcna,Per2,Pik3r1,Pim1,Ppard,Ppargc1a,Rorc,Sin3a,Ski,Thrb,Trim24,Xpc,Ywhah,Ywhaz,Yy1,Mapk14,Psma6,Hnrnpu,Foxo3,Gsk3b,Cxxc5,Bhlhe41,Cdk5rap3,Bcas3,Hdac4,Trib2,Kdm1b,Kat6a,Tox2,Dcaf1
4_Member	GO Molecular Functions	GO:0008134	transcription factor binding	-6.67199	-2.85408	47/669	11865,14245,14281,14605,15289,15902,16468,16476,16477,16478,16911,17187,17691,17978,18035,18045,18171,18538,18627,18708,18712,19015,19017,19885,20466,20481,21834,21848,22591,22629,22631,22632,26416,26443,51810,56484,56637,67393,79362,80280,192197,208727,217410,218214,244349,269389,321006	Arntl,Lpin1,Fos,Tsc22d3,Hmgb1,Id2,Jarid2,Jun,Junb,Jund,Lmo4,Max,Sik1,Ncoa2,Nfkbia,Nfyb,Nr1i2,Pcna,Per2,Pik3r1,Pim1,Ppard,Ppargc1a,Rorc,Sin3a,Ski,Thrb,Trim24,Xpc,Ywhah,Ywhaz,Yy1,Mapk14,Psma6,Hnrnpu,Foxo3,Gsk3b,Cxxc5,Bhlhe41,Cdk5rap3,Bcas3,Hdac4,Trib2,Kdm1b,Kat6a,Tox2,Dcaf1
4_Member	GO Molecular Functions	GO:0140297	DNA-binding transcription factor binding	-6.65415	-2.85408	39/505	11865,14245,14281,14605,15289,15902,16476,16478,16911,17187,17691,17978,18035,18045,18171,18538,18627,18708,19015,19017,20466,20481,21848,22591,22629,22631,22632,26416,26443,56637,67393,79362,80280,192197,208727,217410,244349,269389,321006	Arntl,Lpin1,Fos,Tsc22d3,Hmgb1,Id2,Jun,Jund,Lmo4,Max,Sik1,Ncoa2,Nfkbia,Nfyb,Nr1i2,Pcna,Per2,Pik3r1,Ppard,Ppargc1a,Sin3a,Ski,Trim24,Xpc,Ywhah,Ywhaz,Yy1,Mapk14,Psma6,Gsk3b,Cxxc5,Bhlhe41,Cdk5rap3,Bcas3,Hdac4,Trib2,Kat6a,Tox2,Dcaf1
4_Member	GO Molecular Functions	GO:0061629	RNA polymerase II-specific DNA-binding transcription factor binding	-5.51448	-2.10874	30/377	11865,14245,14281,15289,15902,16476,16478,17978,18035,18171,18538,18627,18708,19015,19017,20466,21848,22591,22629,26416,26443,56637,79362,80280,192197,208727,217410,244349,269389,321006	Arntl,Lpin1,Fos,Hmgb1,Id2,Jun,Jund,Ncoa2,Nfkbia,Nr1i2,Pcna,Per2,Pik3r1,Ppard,Ppargc1a,Sin3a,Trim24,Xpc,Ywhah,Mapk14,Psma6,Gsk3b,Bhlhe41,Cdk5rap3,Bcas3,Hdac4,Trib2,Kat6a,Tox2,Dcaf1
5_Summary	GO Cellular Components	GO:0035976	transcription factor AP-1 complex	-6.43706	-2.51206	4/5	14281,16476,16477,16478,20130,110157,12176,12323,12389,12576,14161,14282,14661,15902,17748,17750,18575,19141,22782,56461,56637,69048,268566,320404	Fos,Jun,Junb,Jund,Rras,Raf1,Bnip3,Camk2b,Cav1,Cdkn1b,Fga,Fosb,Glud1,Id2,Mt1,Mt2,Pde1c,Lgmn,Slc30a1,Kcnip3,Gsk3b,Slc30a5,Gphn,Itpkb
5_Member	GO Cellular Components	GO:0035976	transcription factor AP-1 complex	-6.43706	-2.51206	4/5	14281,16476,16477,16478	Fos,Jun,Junb,Jund
5_Member	WikiPathways	WP3654	Novel Jun-Dmp1 pathway	-4.22246	-1.42494	5/26	14281,16476,16477,20130,110157	Fos,Jun,Junb,Rras,Raf1
5_Member	GO Biological Processes	GO:0010038	response to metal ion	-3.83738	-1.21341	22/293	12176,12323,12389,12576,14161,14281,14282,14661,15902,16476,16477,16478,17748,17750,18575,19141,22782,56461,56637,69048,268566,320404	Bnip3,Camk2b,Cav1,Cdkn1b,Fga,Fos,Fosb,Glud1,Id2,Jun,Junb,Jund,Mt1,Mt2,Pde1c,Lgmn,Slc30a1,Kcnip3,Gsk3b,Slc30a5,Gphn,Itpkb
5_Member	GO Biological Processes	GO:0071277	cellular response to calcium ion	-3.50744	-1.11851	7/78	14281,14282,16476,16477,16478,19141,320404	Fos,Fosb,Jun,Junb,Jund,Lgmn,Itpkb
5_Member	GO Biological Processes	GO:0071248	cellular response to metal ion	-3.313	-1.04159	10/167	12176,12576,14281,14282,15902,16476,16477,16478,19141,320404	Bnip3,Cdkn1b,Fos,Fosb,Id2,Jun,Junb,Jund,Lgmn,Itpkb
5_Member	GO Biological Processes	GO:0051592	response to calcium ion	-2.23979	-0.559518	7/129	14281,14282,16476,16477,16478,19141,320404	Fos,Fosb,Jun,Junb,Jund,Lgmn,Itpkb
5_Member	GO Biological Processes	GO:0071241	cellular response to inorganic substance	-2.19532	-0.538263	10/237	12176,12576,14281,14282,15902,16476,16477,16478,19141,320404	Bnip3,Cdkn1b,Fos,Fosb,Id2,Jun,Junb,Jund,Lgmn,Itpkb
6_Summary	GO Molecular Functions	GO:0019901	protein kinase binding	-6.25515	-2.552	51/779	11854,12048,12323,12389,12447,12454,12532,12562,12576,14870,17691,18538,18708,19046,19089,19246,20085,20481,22241,22253,22631,23991,26399,26405,26416,56468,56484,56515,56637,58220,69288,70097,72674,74155,76251,78473,80280,100855,108737,110157,116837,208650,208727,214444,217410,228357,228607,232227,242248,269198,394430	Rhod,Bcl2l1,Camk2b,Cav1,Ccne1,Ccnk,Cdc25c,Cdh5,Cdkn1b,Gstp1,Sik1,Pcna,Pik3r1,Ppp1cb,Prkcsh,Ptpn1,Rps19,Ski,Ulk1,Unc5c,Ywhaz,Cib1,Map2k6,Map3k2,Mapk14,Socs5,Foxo3,Rnf138,Gsk3b,Pard6b,Rhobtb1,Sash1,Adipor1,Errfi1,Ercc6l2,Skap1,Cdk5rap3,Tbc1d14,Oxsr1,Raf1,Rims1,Cblb,Hdac4,Cdk5rap2,Trib2,Lrp4,Mavs,Iqsec1,Bank1,Nbeal1,Ugt1a10
6_Member	GO Molecular Functions	GO:0019901	protein kinase binding	-6.25515	-2.552	51/779	11854,12048,12323,12389,12447,12454,12532,12562,12576,14870,17691,18538,18708,19046,19089,19246,20085,20481,22241,22253,22631,23991,26399,26405,26416,56468,56484,56515,56637,58220,69288,70097,72674,74155,76251,78473,80280,100855,108737,110157,116837,208650,208727,214444,217410,228357,228607,232227,242248,269198,394430	Rhod,Bcl2l1,Camk2b,Cav1,Ccne1,Ccnk,Cdc25c,Cdh5,Cdkn1b,Gstp1,Sik1,Pcna,Pik3r1,Ppp1cb,Prkcsh,Ptpn1,Rps19,Ski,Ulk1,Unc5c,Ywhaz,Cib1,Map2k6,Map3k2,Mapk14,Socs5,Foxo3,Rnf138,Gsk3b,Pard6b,Rhobtb1,Sash1,Adipor1,Errfi1,Ercc6l2,Skap1,Cdk5rap3,Tbc1d14,Oxsr1,Raf1,Rims1,Cblb,Hdac4,Cdk5rap2,Trib2,Lrp4,Mavs,Iqsec1,Bank1,Nbeal1,Ugt1a10
7_Summary	GO Molecular Functions	GO:0016301	kinase activity	-6.13996	-2.4368	32/736	12447,12454,13548,14772,16451,17347,18708,18712,19134,21812,21915,22241,22390,26385,26405,26416,56637,67426,70425,73086,75320,78334,103236,108737,110157,217866,224020,227154,234878,320404,321006,546071,16201,22631,78610,111173,66617,18045,18046,67534,70377,78783,140858,208727,213389,238247	Ccne1,Ccnk,Dyrk1a,Grk4,Jak1,Mknk2,Pik3r1,Pim1,Prpf4b,Tgfbr1,Dtymk,Ulk1,Wee1,Grk6,Map3k2,Mapk14,Gsk3b,Coq8a,Csnk1g3,Rps6ka5,Etnk1,Cdk19,Csnk1g2,Oxsr1,Raf1,Cdc42bpb,Pi4ka,Stradb,Map3k21,Itpkb,Dcaf1,Mast3,Ilf3,Ywhaz,Uvrag,Erc1,Ntmt1,Nfyb,Nfyc,Ttll4,Derl3,Brpf1,Wdr5,Hdac4,Prdm9,Arid4a
7_Member	GO Molecular Functions	GO:0016301	kinase activity	-6.13996	-2.4368	32/736	12447,12454,13548,14772,16451,17347,18708,18712,19134,21812,21915,22241,22390,26385,26405,26416,56637,67426,70425,73086,75320,78334,103236,108737,110157,217866,224020,227154,234878,320404,321006,546071	Ccne1,Ccnk,Dyrk1a,Grk4,Jak1,Mknk2,Pik3r1,Pim1,Prpf4b,Tgfbr1,Dtymk,Ulk1,Wee1,Grk6,Map3k2,Mapk14,Gsk3b,Coq8a,Csnk1g3,Rps6ka5,Etnk1,Cdk19,Csnk1g2,Oxsr1,Raf1,Cdc42bpb,Pi4ka,Stradb,Map3k21,Itpkb,Dcaf1,Mast3
7_Member	GO Biological Processes	GO:0006468	protein phosphorylation	-5.76045	-2.14978	30/692	12447,12454,13548,14772,16201,16451,17347,18708,18712,19134,21812,22241,22390,22631,26385,26405,26416,56637,70425,73086,78334,78610,103236,108737,110157,111173,217866,227154,321006,546071	Ccne1,Ccnk,Dyrk1a,Grk4,Ilf3,Jak1,Mknk2,Pik3r1,Pim1,Prpf4b,Tgfbr1,Ulk1,Wee1,Ywhaz,Grk6,Map3k2,Mapk14,Gsk3b,Csnk1g3,Rps6ka5,Cdk19,Uvrag,Csnk1g2,Oxsr1,Raf1,Erc1,Cdc42bpb,Stradb,Dcaf1,Mast3
7_Member	GO Molecular Functions	GO:0016773	phosphotransferase activity, alcohol group as acceptor	-5.43352	-1.98141	29/681	12454,13548,14772,16451,17347,18708,18712,19134,21812,22241,22390,26385,26405,26416,56637,70425,73086,75320,78334,103236,108737,110157,217866,224020,227154,234878,320404,321006,546071	Ccnk,Dyrk1a,Grk4,Jak1,Mknk2,Pik3r1,Pim1,Prpf4b,Tgfbr1,Ulk1,Wee1,Grk6,Map3k2,Mapk14,Gsk3b,Csnk1g3,Rps6ka5,Etnk1,Cdk19,Csnk1g2,Oxsr1,Raf1,Cdc42bpb,Pi4ka,Stradb,Map3k21,Itpkb,Dcaf1,Mast3
7_Member	GO Molecular Functions	GO:0004674	protein serine/threonine kinase activity	-5.30318	-1.98023	22/441	12454,13548,14772,17347,18712,19134,21812,22241,26385,26405,26416,56637,70425,73086,78334,103236,108737,110157,217866,234878,321006,546071	Ccnk,Dyrk1a,Grk4,Mknk2,Pim1,Prpf4b,Tgfbr1,Ulk1,Grk6,Map3k2,Mapk14,Gsk3b,Csnk1g3,Rps6ka5,Cdk19,Csnk1g2,Oxsr1,Raf1,Cdc42bpb,Map3k21,Dcaf1,Mast3
7_Member	GO Molecular Functions	GO:0004672	protein kinase activity	-4.85615	-1.77624	25/579	12454,13548,14772,16451,17347,18712,19134,21812,22241,22390,26385,26405,26416,56637,70425,73086,78334,103236,108737,110157,217866,227154,234878,321006,546071	Ccnk,Dyrk1a,Grk4,Jak1,Mknk2,Pim1,Prpf4b,Tgfbr1,Ulk1,Wee1,Grk6,Map3k2,Mapk14,Gsk3b,Csnk1g3,Rps6ka5,Cdk19,Csnk1g2,Oxsr1,Raf1,Cdc42bpb,Stradb,Map3k21,Dcaf1,Mast3
7_Member	GO Biological Processes	GO:0018107	peptidyl-threonine phosphorylation	-3.57743	-1.15757	7/76	13548,21812,22241,56637,108737,217866,321006	Dyrk1a,Tgfbr1,Ulk1,Gsk3b,Oxsr1,Cdc42bpb,Dcaf1
7_Member	GO Biological Processes	GO:0018210	peptidyl-threonine modification	-3.31003	-1.04159	7/84	13548,21812,22241,56637,108737,217866,321006	Dyrk1a,Tgfbr1,Ulk1,Gsk3b,Oxsr1,Cdc42bpb,Dcaf1
7_Member	GO Biological Processes	GO:0018209	peptidyl-serine modification	-3.10035	-0.980548	11/210	13548,17347,21812,22241,26416,56637,66617,70425,73086,103236,546071	Dyrk1a,Mknk2,Tgfbr1,Ulk1,Mapk14,Gsk3b,Ntmt1,Csnk1g3,Rps6ka5,Csnk1g2,Mast3
7_Member	GO Biological Processes	GO:0018193	peptidyl-amino acid modification	-3.01962	-0.943828	25/761	13548,16451,17347,18045,18046,21812,22241,22390,26416,56637,66617,67534,70377,70425,73086,78783,103236,108737,140858,208727,213389,217866,238247,321006,546071	Dyrk1a,Jak1,Mknk2,Nfyb,Nfyc,Tgfbr1,Ulk1,Wee1,Mapk14,Gsk3b,Ntmt1,Ttll4,Derl3,Csnk1g3,Rps6ka5,Brpf1,Csnk1g2,Oxsr1,Wdr5,Hdac4,Prdm9,Cdc42bpb,Arid4a,Dcaf1,Mast3
7_Member	GO Biological Processes	GO:0018105	peptidyl-serine phosphorylation	-2.96979	-0.915974	10/185	13548,17347,21812,22241,26416,56637,70425,73086,103236,546071	Dyrk1a,Mknk2,Tgfbr1,Ulk1,Mapk14,Gsk3b,Csnk1g3,Rps6ka5,Csnk1g2,Mast3
7_Member	GO Biological Processes	GO:0046777	protein autophosphorylation	-2.71709	-0.806103	10/200	13548,17347,18712,21812,22241,26416,56637,70425,103236,108737	Dyrk1a,Mknk2,Pim1,Tgfbr1,Ulk1,Mapk14,Gsk3b,Csnk1g3,Csnk1g2,Oxsr1
8_Summary	GO Biological Processes	GO:0007623	circadian rhythm	-5.73793	-2.11396	17/140	11865,12457,13170,13548,15902,17978,18143,18627,19017,19046,19885,21847,51810,56637,59027,79362,353187,11657,17691,20466,71514,217732,16601,56484,84653	Arntl,Noct,Dbp,Dyrk1a,Id2,Ncoa2,Npas2,Per2,Ppargc1a,Ppp1cb,Rorc,Klf10,Hnrnpu,Gsk3b,Nampt,Bhlhe41,Nr1d2,Alb,Sik1,Sin3a,Sfpq,Cipc,Klf9,Foxo3,Hes7
8_Member	GO Biological Processes	GO:0007623	circadian rhythm	-5.73793	-2.11396	17/140	11865,12457,13170,13548,15902,17978,18143,18627,19017,19046,19885,21847,51810,56637,59027,79362,353187	Arntl,Noct,Dbp,Dyrk1a,Id2,Ncoa2,Npas2,Per2,Ppargc1a,Ppp1cb,Rorc,Klf10,Hnrnpu,Gsk3b,Nampt,Bhlhe41,Nr1d2
8_Member	GO Biological Processes	GO:0032922	circadian regulation of gene expression	-5.66517	-2.10874	12/72	11865,12457,15902,17978,18143,18627,19017,19046,19885,51810,59027,79362	Arntl,Noct,Id2,Ncoa2,Npas2,Per2,Ppargc1a,Ppp1cb,Rorc,Hnrnpu,Nampt,Bhlhe41
8_Member	GO Biological Processes	GO:0042752	regulation of circadian rhythm	-5.60352	-2.10874	16/128	11657,11865,12457,15902,17691,18143,18627,19017,19046,19885,20466,21847,56637,71514,217732,353187	Alb,Arntl,Noct,Id2,Sik1,Npas2,Per2,Ppargc1a,Ppp1cb,Rorc,Sin3a,Klf10,Gsk3b,Sfpq,Cipc,Nr1d2
8_Member	GO Biological Processes	GO:0048511	rhythmic process	-5.44718	-2.08645	24/266	11865,12457,13170,13548,15902,16601,17691,17978,18143,18627,19017,19046,19885,20466,21847,51810,56484,56637,59027,71514,79362,84653,217732,353187	Arntl,Noct,Dbp,Dyrk1a,Id2,Klf9,Sik1,Ncoa2,Npas2,Per2,Ppargc1a,Ppp1cb,Rorc,Sin3a,Klf10,Hnrnpu,Foxo3,Gsk3b,Nampt,Sfpq,Bhlhe41,Hes7,Cipc,Nr1d2
8_Member	KEGG Pathway	mmu04710	Circadian rhythm	-2.66056	-0.608681	5/30	11865,18143,18627,19885,79362	Arntl,Npas2,Per2,Rorc,Bhlhe41
9_Summary	GO Molecular Functions	GO:0005527	macrolide binding	-5.41047	-1.98141	3/8	11657,14229,16819,17978,330962,11806,51810,68832	Alb,Fkbp5,Lcn2,Ncoa2,Slc51b,Apoa1,Hnrnpu,Ldah
9_Member	GO Molecular Functions	GO:0005527	macrolide binding	-5.41047	-1.98141	3/8	11657,14229,16819	Alb,Fkbp5,Lcn2
9_Member	Reactome Gene Sets	R-MMU-159418	Recycling of bile acids and salts	-4.33797	-1.47991	3/17	11657,17978,330962	Alb,Ncoa2,Slc51b
9_Member	Reactome Gene Sets	R-MMU-194068	Bile acid and bile salt metabolism	-3.17417	-0.997447	3/41	11657,17978,330962	Alb,Ncoa2,Slc51b
9_Member	GO Biological Processes	GO:0051235	maintenance of location	-3.05426	-0.963457	5/177	11657,11806,16819,51810,68832	Alb,Apoa1,Lcn2,Hnrnpu,Ldah
9_Member	GO Biological Processes	GO:0051651	maintenance of location in cell	-2.05816	-0.466368	3/101	11657,16819,51810	Alb,Lcn2,Hnrnpu
10_Summary	GO Biological Processes	GO:0045637	regulation of myeloid cell differentiation	-5.36608	-1.98141	15/220	14281,15289,15902,16476,18035,18708,21847,23991,26416,53621,56484,56637,93694,102791,320404,12193,22724,56468,230126,234069	Fos,Hmgb1,Id2,Jun,Nfkbia,Pik3r1,Klf10,Cib1,Mapk14,Cnot4,Foxo3,Gsk3b,Clec2d,Tcta,Itpkb,Zfp36l2,Zbtb7b,Socs5,Shb,Pcid2
10_Member	GO Biological Processes	GO:0045637	regulation of myeloid cell differentiation	-5.36608	-1.98141	15/220	14281,15289,15902,16476,18035,18708,21847,23991,26416,53621,56484,56637,93694,102791,320404	Fos,Hmgb1,Id2,Jun,Nfkbia,Pik3r1,Klf10,Cib1,Mapk14,Cnot4,Foxo3,Gsk3b,Clec2d,Tcta,Itpkb
10_Member	GO Biological Processes	GO:1903706	regulation of hemopoiesis	-4.88577	-1.77624	20/400	12193,14281,15289,15902,16476,18035,18708,21847,22724,23991,26416,53621,56468,56484,56637,93694,102791,230126,234069,320404	Zfp36l2,Fos,Hmgb1,Id2,Jun,Nfkbia,Pik3r1,Klf10,Zbtb7b,Cib1,Mapk14,Cnot4,Socs5,Foxo3,Gsk3b,Clec2d,Tcta,Shb,Pcid2,Itpkb
10_Member	GO Biological Processes	GO:1902107	positive regulation of leukocyte differentiation	-4.10734	-1.39526	12/189	14281,15289,15902,16476,21847,22724,56468,56484,56637,230126,234069,320404	Fos,Hmgb1,Id2,Jun,Klf10,Zbtb7b,Socs5,Foxo3,Gsk3b,Shb,Pcid2,Itpkb
10_Member	GO Biological Processes	GO:1903708	positive regulation of hemopoiesis	-4.10734	-1.39526	12/189	14281,15289,15902,16476,21847,22724,56468,56484,56637,230126,234069,320404	Fos,Hmgb1,Id2,Jun,Klf10,Zbtb7b,Socs5,Foxo3,Gsk3b,Shb,Pcid2,Itpkb
10_Member	GO Biological Processes	GO:1902105	regulation of leukocyte differentiation	-3.97391	-1.31118	16/323	12193,14281,15289,15902,16476,18708,21847,22724,56468,56484,56637,93694,102791,230126,234069,320404	Zfp36l2,Fos,Hmgb1,Id2,Jun,Pik3r1,Klf10,Zbtb7b,Socs5,Foxo3,Gsk3b,Clec2d,Tcta,Shb,Pcid2,Itpkb
10_Member	GO Biological Processes	GO:0045639	positive regulation of myeloid cell differentiation	-3.27903	-1.03165	8/111	14281,15289,15902,16476,21847,26416,56484,56637	Fos,Hmgb1,Id2,Jun,Klf10,Mapk14,Foxo3,Gsk3b
10_Member	GO Biological Processes	GO:0002761	regulation of myeloid leukocyte differentiation	-2.66683	-0.784536	8/138	14281,15902,16476,18708,21847,56637,93694,102791	Fos,Id2,Jun,Pik3r1,Klf10,Gsk3b,Clec2d,Tcta
10_Member	GO Biological Processes	GO:0045670	regulation of osteoclast differentiation	-2.6449	-0.769747	6/81	14281,18708,21847,56637,93694,102791	Fos,Pik3r1,Klf10,Gsk3b,Clec2d,Tcta
10_Member	GO Biological Processes	GO:1902106	negative regulation of leukocyte differentiation	-2.59954	-0.745192	7/111	15289,15902,18708,22724,56468,93694,102791	Hmgb1,Id2,Pik3r1,Zbtb7b,Socs5,Clec2d,Tcta
10_Member	GO Biological Processes	GO:1903707	negative regulation of hemopoiesis	-2.55588	-0.724297	7/113	15289,15902,18708,22724,56468,93694,102791	Hmgb1,Id2,Pik3r1,Zbtb7b,Socs5,Clec2d,Tcta
10_Member	GO Biological Processes	GO:0002763	positive regulation of myeloid leukocyte differentiation	-2.18932	-0.538263	5/71	14281,15902,16476,21847,56637	Fos,Id2,Jun,Klf10,Gsk3b
10_Member	GO Biological Processes	GO:0045619	regulation of lymphocyte differentiation	-2.18634	-0.5378	9/201	12193,15289,15902,22724,56468,56484,230126,234069,320404	Zfp36l2,Hmgb1,Id2,Zbtb7b,Socs5,Foxo3,Shb,Pcid2,Itpkb
10_Member	GO Biological Processes	GO:0043371	negative regulation of CD4-positive, alpha-beta T cell differentiation	-2.15176	-0.516797	3/24	15289,22724,56468	Hmgb1,Zbtb7b,Socs5
10_Member	GO Biological Processes	GO:0046637	regulation of alpha-beta T cell differentiation	-2.13883	-0.509031	5/73	15289,22724,56468,230126,320404	Hmgb1,Zbtb7b,Socs5,Shb,Itpkb
11_Summary	GO Biological Processes	GO:0045017	glycerolipid biosynthetic process	-5.3428	-2.04865	19/182	11806,14081,14245,18708,26457,28042,56468,66268,67073,67512,75320,78610,102247,110197,224020,226856,234729,241062,320404,11639,14380,19015,20280,21915,56690,59027,68263,108147,108156,226518,268566,11657,12686,13116,14137,14420,15446,17978,20466,21835,23986,56305,67916,100434,103236,109135,109151,110821,114874,170459,228983,242083,330962,12623,14870,19302,20442,57170,71365,231070,11814,12389,18795	Apoa1,Acsl1,Lpin1,Pik3r1,Slc27a1,Selenoi,Socs5,Pigyl,Pi4k2b,Agpat2,Etnk1,Uvrag,Gpat4,Dgkg,Pi4ka,Lpgat1,Vac14,Pgap1,Itpkb,Ak4,G6pd2,Ppard,Scp2,Dtymk,Mlycd,Nampt,Pdhb,Atic,Mthfd1,Nmnat2,Gphn,Alb,Elovl3,Cyp46a1,Fdft1,Galc,Hpgd,Ncoa2,Sin3a,Thrsp,Eci2,Pitpnb,Plpp3,Slc44a1,Csnk1g2,Plekha5,Chd9,Pcca,Ddhd1,Stard4,Osbpl2,Ppm1l,Slc51b,Ces1g,Gstp1,Pex2,St3gal1,Dolpp1,Pdss2,Insig1,Apoc3,Cav1,Plcb1
11_Member	GO Biological Processes	GO:0045017	glycerolipid biosynthetic process	-5.3428	-2.04865	19/182	11806,14081,14245,18708,26457,28042,56468,66268,67073,67512,75320,78610,102247,110197,224020,226856,234729,241062,320404	Apoa1,Acsl1,Lpin1,Pik3r1,Slc27a1,Selenoi,Socs5,Pigyl,Pi4k2b,Agpat2,Etnk1,Uvrag,Gpat4,Dgkg,Pi4ka,Lpgat1,Vac14,Pgap1,Itpkb
11_Member	GO Biological Processes	GO:0090407	organophosphate biosynthetic process	-4.67869	-1.6383	30/416	11639,11806,14081,14380,18708,19015,20280,21915,26457,28042,56468,56690,59027,66268,67073,67512,68263,75320,78610,102247,108147,108156,110197,224020,226518,226856,234729,241062,268566,320404	Ak4,Apoa1,Acsl1,G6pd2,Pik3r1,Ppard,Scp2,Dtymk,Slc27a1,Selenoi,Socs5,Mlycd,Nampt,Pigyl,Pi4k2b,Agpat2,Pdhb,Etnk1,Uvrag,Gpat4,Atic,Mthfd1,Dgkg,Pi4ka,Nmnat2,Lpgat1,Vac14,Pgap1,Gphn,Itpkb
11_Member	GO Biological Processes	GO:0046474	glycerophospholipid biosynthetic process	-4.50037	-1.49619	16/156	11806,18708,26457,28042,56468,66268,67073,67512,75320,78610,102247,110197,224020,234729,241062,320404	Apoa1,Pik3r1,Slc27a1,Selenoi,Socs5,Pigyl,Pi4k2b,Agpat2,Etnk1,Uvrag,Gpat4,Dgkg,Pi4ka,Vac14,Pgap1,Itpkb
11_Member	GO Biological Processes	GO:0008654	phospholipid biosynthetic process	-4.11209	-1.36067	18/204	11806,18708,19015,26457,28042,56468,66268,67073,67512,75320,78610,102247,110197,224020,226856,234729,241062,320404	Apoa1,Pik3r1,Ppard,Slc27a1,Selenoi,Socs5,Pigyl,Pi4k2b,Agpat2,Etnk1,Uvrag,Gpat4,Dgkg,Pi4ka,Lpgat1,Vac14,Pgap1,Itpkb
11_Member	Reactome Gene Sets	R-MMU-556833	Metabolism of lipids	-3.95231	-1.26998	36/590	11657,12686,13116,14081,14137,14245,14420,15446,17978,18708,19015,20280,20466,21835,23986,28042,56305,56690,67073,67512,67916,75320,100434,102247,103236,109135,109151,110821,114874,170459,224020,226856,228983,234729,242083,330962	Alb,Elovl3,Cyp46a1,Acsl1,Fdft1,Lpin1,Galc,Hpgd,Ncoa2,Pik3r1,Ppard,Scp2,Sin3a,Thrsp,Eci2,Selenoi,Pitpnb,Mlycd,Pi4k2b,Agpat2,Plpp3,Etnk1,Slc44a1,Gpat4,Csnk1g2,Plekha5,Chd9,Pcca,Ddhd1,Stard4,Pi4ka,Lpgat1,Osbpl2,Vac14,Ppm1l,Slc51b
11_Member	GO Biological Processes	GO:0008610	lipid biosynthetic process	-3.68727	-1.1501	32/517	11806,12623,12686,14081,14137,14245,14380,14870,18708,19015,19302,20280,20442,26457,28042,56468,56690,57170,66268,67073,67512,71365,75320,78610,102247,110197,224020,226856,231070,234729,241062,320404	Apoa1,Ces1g,Elovl3,Acsl1,Fdft1,Lpin1,G6pd2,Gstp1,Pik3r1,Ppard,Pex2,Scp2,St3gal1,Slc27a1,Selenoi,Socs5,Mlycd,Dolpp1,Pigyl,Pi4k2b,Agpat2,Pdss2,Etnk1,Uvrag,Gpat4,Dgkg,Pi4ka,Lpgat1,Insig1,Vac14,Pgap1,Itpkb
11_Member	GO Biological Processes	GO:0046486	glycerolipid metabolic process	-3.38404	-1.04908	23/337	11806,11814,12389,14081,14245,18708,18795,26457,28042,56468,66268,67073,67512,75320,78610,102247,110197,224020,226856,231070,234729,241062,320404	Apoa1,Apoc3,Cav1,Acsl1,Lpin1,Pik3r1,Plcb1,Slc27a1,Selenoi,Socs5,Pigyl,Pi4k2b,Agpat2,Etnk1,Uvrag,Gpat4,Dgkg,Pi4ka,Lpgat1,Insig1,Vac14,Pgap1,Itpkb
11_Member	GO Biological Processes	GO:0006650	glycerophospholipid metabolic process	-3.29046	-0.995547	19/258	11806,14245,18708,18795,26457,28042,56468,66268,67073,67512,75320,78610,102247,110197,224020,226856,234729,241062,320404	Apoa1,Lpin1,Pik3r1,Plcb1,Slc27a1,Selenoi,Socs5,Pigyl,Pi4k2b,Agpat2,Etnk1,Uvrag,Gpat4,Dgkg,Pi4ka,Lpgat1,Vac14,Pgap1,Itpkb
11_Member	GO Biological Processes	GO:0006661	phosphatidylinositol biosynthetic process	-3.07903	-0.870664	10/96	18708,26457,56468,66268,67073,78610,224020,234729,241062,320404	Pik3r1,Slc27a1,Socs5,Pigyl,Pi4k2b,Uvrag,Pi4ka,Vac14,Pgap1,Itpkb
11_Member	GO Biological Processes	GO:0046488	phosphatidylinositol metabolic process	-2.79765	-0.713645	12/141	18708,18795,26457,56468,66268,67073,78610,224020,226856,234729,241062,320404	Pik3r1,Plcb1,Slc27a1,Socs5,Pigyl,Pi4k2b,Uvrag,Pi4ka,Lpgat1,Vac14,Pgap1,Itpkb
11_Member	GO Biological Processes	GO:0046854	phosphatidylinositol phosphate biosynthetic process	-2.70498	-0.804386	5/54	18708,56468,78610,224020,320404	Pik3r1,Socs5,Uvrag,Pi4ka,Itpkb
11_Member	Reactome Gene Sets	R-MMU-1483257	Phospholipid metabolism	-2.61689	-0.582122	14/188	14245,18708,28042,56305,67073,67512,75320,100434,102247,109135,114874,224020,226856,234729	Lpin1,Pik3r1,Selenoi,Pitpnb,Pi4k2b,Agpat2,Etnk1,Slc44a1,Gpat4,Plekha5,Ddhd1,Pi4ka,Lpgat1,Vac14
12_Summary	GO Cellular Components	GO:0017053	transcription repressor complex	-5.34214	-1.98141	9/76	15289,16476,16478,17187,20466,20481,56484,208727,238247,12227,12396,51810,54343,114606,238330	Hmgb1,Jun,Jund,Max,Sin3a,Ski,Foxo3,Hdac4,Arid4a,Btg2,Cbfa2t2,Hnrnpu,Atf7ip,Tle6,Irf2bpl
12_Member	GO Cellular Components	GO:0017053	transcription repressor complex	-5.34214	-1.98141	9/76	15289,16476,16478,17187,20466,20481,56484,208727,238247	Hmgb1,Jun,Jund,Max,Sin3a,Ski,Foxo3,Hdac4,Arid4a
12_Member	GO Molecular Functions	GO:0003714	transcription corepressor activity	-2.88248	-0.883476	10/190	12227,12396,15289,20466,20481,51810,54343,114606,208727,238330	Btg2,Cbfa2t2,Hmgb1,Sin3a,Ski,Hnrnpu,Atf7ip,Tle6,Hdac4,Irf2bpl
13_Summary	GO Cellular Components	GO:0043025	neuronal cell body	-5.20218	-1.92924	24/726	11555,12307,12323,13195,14645,14806,16194,16438,16971,17978,18575,19017,20662,22253,22283,65079,67792,80334,110637,215378,216227,228357,228777,269473,11820,12386,16177,16439,56461,58235,69137,216238,244682,12048,16519,22629,230904	Adrb2,Calb1,Camk2b,Ddc,Glul,Grik2,Il6ra,Itpr1,Lrp1,Ncoa2,Pde1c,Ppargc1a,Sos1,Unc5c,Ush2a,Rtn4r,Rgs8,Kcnip4,Grik4,Brinp3,Slc17a8,Lrp4,Nrsn2,Lrig2,App,Ctnna2,Il1r1,Itpr2,Kcnip3,Nectin1,Vstm5,Eea1,Cntn5,Bcl2l1,Kcnj3,Ywhah,Fbxo2
13_Member	GO Cellular Components	GO:0043025	neuronal cell body	-5.20218	-1.92924	24/726	11555,12307,12323,13195,14645,14806,16194,16438,16971,17978,18575,19017,20662,22253,22283,65079,67792,80334,110637,215378,216227,228357,228777,269473	Adrb2,Calb1,Camk2b,Ddc,Glul,Grik2,Il6ra,Itpr1,Lrp1,Ncoa2,Pde1c,Ppargc1a,Sos1,Unc5c,Ush2a,Rtn4r,Rgs8,Kcnip4,Grik4,Brinp3,Slc17a8,Lrp4,Nrsn2,Lrig2
13_Member	GO Cellular Components	GO:0030424	axon	-3.73385	-1.21822	21/733	11555,11820,12307,12386,13195,14645,14806,16177,16439,16971,22253,22283,56461,58235,65079,69137,110637,216227,216238,244682,269473	Adrb2,App,Calb1,Ctnna2,Ddc,Glul,Grik2,Il1r1,Itpr2,Lrp1,Unc5c,Ush2a,Kcnip3,Nectin1,Rtn4r,Vstm5,Grik4,Slc17a8,Eea1,Cntn5,Lrig2
13_Member	GO Cellular Components	GO:0098793	presynapse	-3.548	-1.13819	16/493	11820,12048,12307,12386,13195,14645,14806,16519,17978,22283,22629,56461,58235,110637,216227,244682	App,Bcl2l1,Calb1,Ctnna2,Ddc,Glul,Grik2,Kcnj3,Ncoa2,Ush2a,Ywhah,Kcnip3,Nectin1,Grik4,Slc17a8,Cntn5
13_Member	GO Cellular Components	GO:0030425	dendrite	-3.25801	-1.0232	20/740	11555,12307,12323,14806,16438,16971,17978,19017,22253,56461,58235,65079,67792,69137,80334,110637,215378,216227,228357,230904	Adrb2,Calb1,Camk2b,Grik2,Itpr1,Lrp1,Ncoa2,Ppargc1a,Unc5c,Kcnip3,Nectin1,Rtn4r,Rgs8,Vstm5,Kcnip4,Grik4,Brinp3,Slc17a8,Lrp4,Fbxo2
13_Member	GO Cellular Components	GO:0150034	distal axon	-3.25482	-1.02296	13/374	11820,12307,14645,14806,16971,22253,22283,56461,58235,65079,110637,216227,269473	App,Calb1,Glul,Grik2,Lrp1,Unc5c,Ush2a,Kcnip3,Nectin1,Rtn4r,Grik4,Slc17a8,Lrig2
13_Member	GO Cellular Components	GO:0097447	dendritic tree	-3.2361	-1.0077	20/743	11555,12307,12323,14806,16438,16971,17978,19017,22253,56461,58235,65079,67792,69137,80334,110637,215378,216227,228357,230904	Adrb2,Calb1,Camk2b,Grik2,Itpr1,Lrp1,Ncoa2,Ppargc1a,Unc5c,Kcnip3,Nectin1,Rtn4r,Rgs8,Vstm5,Kcnip4,Grik4,Brinp3,Slc17a8,Lrp4,Fbxo2
13_Member	GO Cellular Components	GO:0043679	axon terminus	-2.11429	-0.493201	7/190	12307,14645,14806,22283,56461,110637,216227	Calb1,Glul,Grik2,Ush2a,Kcnip3,Grik4,Slc17a8
14_Summary	GO Biological Processes	GO:0007296	vitellogenesis	-5.18523	-1.92924	3/4	14011,20662,328365	Etv6,Sos1,Zmiz1
14_Member	GO Biological Processes	GO:0007296	vitellogenesis	-5.18523	-1.92924	3/4	14011,20662,328365	Etv6,Sos1,Zmiz1
14_Member	GO Biological Processes	GO:0007028	cytoplasm organization	-3.08492	-0.976169	3/16	14011,20662,328365	Etv6,Sos1,Zmiz1
15_Summary	Reactome Gene Sets	R-MMU-8964058	HDL remodeling	-5.0821	-1.8841	3/10	11657,11806,11814,16971,68421,108156,268566,14161,78473,244152,19302,16009,330962,56382,93742,116837,241062,14245,16468,74155,216033,67916	Alb,Apoa1,Apoc3,Lrp1,Lmbrd1,Mthfd1,Gphn,Fga,Skap1,Tsku,Pex2,Igfbp3,Slc51b,Rab9,Pard3,Rims1,Pgap1,Lpin1,Jarid2,Errfi1,Ctnna3,Plpp3
15_Member	Reactome Gene Sets	R-MMU-8964058	HDL remodeling	-5.0821	-1.8841	3/10	11657,11806,11814	Alb,Apoa1,Apoc3
15_Member	WikiPathways	WP1	Statin pathway	-4.18678	-1.42421	3/19	11806,11814,16971	Apoa1,Apoc3,Lrp1
15_Member	Reactome Gene Sets	R-MMU-196854	Metabolism of vitamins and cofactors	-4.17312	-1.42421	6/165	11806,11814,16971,68421,108156,268566	Apoa1,Apoc3,Lrp1,Lmbrd1,Mthfd1,Gphn
15_Member	Reactome Gene Sets	R-MMU-2168880	Scavenging of heme from plasma	-4.05188	-1.35732	3/21	11657,11806,16971	Alb,Apoa1,Lrp1
15_Member	GO Biological Processes	GO:0034114	regulation of heterotypic cell-cell adhesion	-3.81925	-1.26688	3/25	11806,14161,78473	Apoa1,Fga,Skap1
15_Member	Reactome Gene Sets	R-MMU-8963899	Plasma lipoprotein remodeling	-3.66956	-1.18125	3/28	11657,11806,11814	Alb,Apoa1,Apoc3
15_Member	GO Biological Processes	GO:0033344	cholesterol efflux	-3.579	-1.15757	3/30	11806,11814,244152	Apoa1,Apoc3,Tsku
15_Member	Reactome Gene Sets	R-MMU-2173782	Binding and Uptake of Ligands by Scavenger Receptors	-3.41577	-1.0892	3/34	11657,11806,16971	Alb,Apoa1,Lrp1
15_Member	Reactome Gene Sets	R-MMU-975634	Retinoid metabolism and transport	-3.20586	-1.00239	3/40	11806,11814,16971	Apoa1,Apoc3,Lrp1
15_Member	GO Biological Processes	GO:0042632	cholesterol homeostasis	-3.1351	-0.985828	4/97	11806,11814,19302,244152	Apoa1,Apoc3,Pex2,Tsku
15_Member	GO Biological Processes	GO:0055092	sterol homeostasis	-3.11837	-0.982317	4/98	11806,11814,19302,244152	Apoa1,Apoc3,Pex2,Tsku
15_Member	Reactome Gene Sets	R-MMU-6806667	Metabolism of fat-soluble vitamins	-3.08383	-0.976169	3/44	11806,11814,16971	Apoa1,Apoc3,Lrp1
15_Member	KEGG Pathway	mmu04979	Cholesterol metabolism	-2.94699	-0.911121	3/49	11806,11814,16971	Apoa1,Apoc3,Lrp1
15_Member	Reactome Gene Sets	R-MMU-8957275	Post-translational protein phosphorylation	-2.87381	-0.883242	4/114	11657,11806,14161,16009	Alb,Apoa1,Fga,Igfbp3
15_Member	Reactome Gene Sets	R-MMU-381426	Regulation of Insulin-like Growth Factor (IGF) transport and uptake by Insulin-like Growth Factor Binding Proteins (IGFBPs)	-2.79177	-0.835017	4/120	11657,11806,14161,16009	Alb,Apoa1,Fga,Igfbp3
15_Member	GO Biological Processes	GO:0008203	cholesterol metabolic process	-2.72682	-0.810488	4/125	11806,11814,16971,244152	Apoa1,Apoc3,Lrp1,Tsku
15_Member	Reactome Gene Sets	R-MMU-174824	Plasma lipoprotein assembly, remodeling, and clearance	-2.69245	-0.794115	3/60	11657,11806,11814	Alb,Apoa1,Apoc3
15_Member	GO Biological Processes	GO:0016125	sterol metabolic process	-2.61694	-0.755143	4/134	11806,11814,16971,244152	Apoa1,Apoc3,Lrp1,Tsku
15_Member	GO Biological Processes	GO:1902652	secondary alcohol metabolic process	-2.57074	-0.725871	4/138	11806,11814,16971,244152	Apoa1,Apoc3,Lrp1,Tsku
15_Member	GO Biological Processes	GO:0015850	organic hydroxy compound transport	-2.44076	-0.661888	4/150	11806,11814,244152,330962	Apoa1,Apoc3,Tsku,Slc51b
15_Member	GO Biological Processes	GO:0060627	regulation of vesicle-mediated transport	-2.37538	-0.613177	8/616	11806,11814,14161,16971,56382,93742,116837,241062	Apoa1,Apoc3,Fga,Lrp1,Rab9,Pard3,Rims1,Pgap1
15_Member	GO Biological Processes	GO:0008202	steroid metabolic process	-2.29355	-0.57806	5/265	11806,11814,16971,19302,244152	Apoa1,Apoc3,Lrp1,Pex2,Tsku
15_Member	GO Biological Processes	GO:0060191	regulation of lipase activity	-2.26461	-0.567176	3/85	11806,11814,16971	Apoa1,Apoc3,Lrp1
15_Member	GO Biological Processes	GO:0044057	regulation of system process	-2.25693	-0.567176	8/645	11806,14161,14245,16468,74155,93742,116837,216033	Apoa1,Fga,Lpin1,Jarid2,Errfi1,Pard3,Rims1,Ctnna3
15_Member	Reactome Gene Sets	R-MMU-2187338	Visual phototransduction	-2.23655	-0.559518	3/87	11806,11814,16971	Apoa1,Apoc3,Lrp1
15_Member	GO Biological Processes	GO:0055088	lipid homeostasis	-2.21325	-0.543517	4/174	11806,11814,19302,244152	Apoa1,Apoc3,Pex2,Tsku
15_Member	GO Biological Processes	GO:0006066	alcohol metabolic process	-2.05957	-0.467009	5/302	11806,11814,16971,67916,244152	Apoa1,Apoc3,Lrp1,Plpp3,Tsku
16_Summary	GO Biological Processes	GO:0048534	hematopoietic or lymphoid organ development	-4.97815	-1.80609	48/794	11820,12144,12193,12609,14011,14012,14042,14370,14380,15289,15902,16194,16468,16476,16477,16911,17347,18708,18795,19885,20085,20130,20442,20466,21812,21943,22632,22724,23991,26416,69170,71982,71988,72135,80280,102791,107568,110157,230126,230257,234069,238247,244349,252838,320404,320790,321006,414758	App,Blm,Zfp36l2,Cebpd,Etv6,Mpzl2,Ext1,Fzd8,G6pd2,Hmgb1,Id2,Il6ra,Jarid2,Jun,Junb,Lmo4,Mknk2,Pik3r1,Plcb1,Rorc,Rps19,Rras,St3gal1,Sin3a,Tgfbr1,Tnfsf11,Yy1,Zbtb7b,Cib1,Mapk14,Chaserr,Snx10,Esco2,Pygo1,Cdk5rap3,Tcta,Wwp1,Raf1,Shb,Ptbp3,Pcid2,Arid4a,Kat6a,Tox,Itpkb,Chd7,Dcaf1,Zfp950
16_Member	GO Biological Processes	GO:0048534	hematopoietic or lymphoid organ development	-4.97815	-1.80609	48/794	11820,12144,12193,12609,14011,14012,14042,14370,14380,15289,15902,16194,16468,16476,16477,16911,17347,18708,18795,19885,20085,20130,20442,20466,21812,21943,22632,22724,23991,26416,69170,71982,71988,72135,80280,102791,107568,110157,230126,230257,234069,238247,244349,252838,320404,320790,321006,414758	App,Blm,Zfp36l2,Cebpd,Etv6,Mpzl2,Ext1,Fzd8,G6pd2,Hmgb1,Id2,Il6ra,Jarid2,Jun,Junb,Lmo4,Mknk2,Pik3r1,Plcb1,Rorc,Rps19,Rras,St3gal1,Sin3a,Tgfbr1,Tnfsf11,Yy1,Zbtb7b,Cib1,Mapk14,Chaserr,Snx10,Esco2,Pygo1,Cdk5rap3,Tcta,Wwp1,Raf1,Shb,Ptbp3,Pcid2,Arid4a,Kat6a,Tox,Itpkb,Chd7,Dcaf1,Zfp950
16_Member	GO Biological Processes	GO:0030097	hemopoiesis	-3.90509	-1.2664	42/733	11820,12144,12193,12609,14011,14012,14042,14370,14380,15289,15902,16194,16476,16477,17347,18708,18795,19885,20085,20130,20442,20466,21943,22632,22724,23991,26416,71982,71988,72135,80280,102791,107568,230126,230257,238247,244349,252838,320404,320790,321006,414758	App,Blm,Zfp36l2,Cebpd,Etv6,Mpzl2,Ext1,Fzd8,G6pd2,Hmgb1,Id2,Il6ra,Jun,Junb,Mknk2,Pik3r1,Plcb1,Rorc,Rps19,Rras,St3gal1,Sin3a,Tnfsf11,Yy1,Zbtb7b,Cib1,Mapk14,Snx10,Esco2,Pygo1,Cdk5rap3,Tcta,Wwp1,Shb,Ptbp3,Arid4a,Kat6a,Tox,Itpkb,Chd7,Dcaf1,Zfp950
17_Summary	GO Biological Processes	GO:0045596	negative regulation of cell differentiation	-4.91026	-1.78689	45/730	11820,11865,12193,12389,12454,12457,14380,15289,15902,18035,18109,18708,19015,19206,19280,20481,20482,21812,22241,22283,22629,22632,22724,23991,51810,54720,56468,56484,56637,65079,67838,72007,72674,74025,79362,93694,102791,208727,214444,217410,228357,230126,231070,244152,320404	App,Arntl,Zfp36l2,Cav1,Ccnk,Noct,G6pd2,Hmgb1,Id2,Nfkbia,Mycn,Pik3r1,Ppard,Ptch1,Ptprs,Ski,Skil,Tgfbr1,Ulk1,Ush2a,Ywhah,Yy1,Zbtb7b,Cib1,Hnrnpu,Rcan1,Socs5,Foxo3,Gsk3b,Rtn4r,Dnajb11,Fndc3b,Adipor1,Nphp3,Bhlhe41,Clec2d,Tcta,Hdac4,Cdk5rap2,Trib2,Lrp4,Shb,Insig1,Tsku,Itpkb
17_Member	GO Biological Processes	GO:0045596	negative regulation of cell differentiation	-4.91026	-1.78689	45/730	11820,11865,12193,12389,12454,12457,14380,15289,15902,18035,18109,18708,19015,19206,19280,20481,20482,21812,22241,22283,22629,22632,22724,23991,51810,54720,56468,56484,56637,65079,67838,72007,72674,74025,79362,93694,102791,208727,214444,217410,228357,230126,231070,244152,320404	App,Arntl,Zfp36l2,Cav1,Ccnk,Noct,G6pd2,Hmgb1,Id2,Nfkbia,Mycn,Pik3r1,Ppard,Ptch1,Ptprs,Ski,Skil,Tgfbr1,Ulk1,Ush2a,Ywhah,Yy1,Zbtb7b,Cib1,Hnrnpu,Rcan1,Socs5,Foxo3,Gsk3b,Rtn4r,Dnajb11,Fndc3b,Adipor1,Nphp3,Bhlhe41,Clec2d,Tcta,Hdac4,Cdk5rap2,Trib2,Lrp4,Shb,Insig1,Tsku,Itpkb
18_Summary	Reactome Gene Sets	R-MMU-6791312	TP53 Regulates Transcription of Cell Cycle Genes	-4.82291	-1.76321	6/33	12227,12447,12532,12576,53621,78893,12228,18458,50783,68533,13716,19355,22631,26416,74747,78783	Btg2,Ccne1,Cdc25c,Cdkn1b,Cnot4,Cnot10,Btg3,Pabpc1,Lsm4,Mphosph6,Ell,Rad1,Ywhaz,Mapk14,Ddit4,Brpf1
18_Member	Reactome Gene Sets	R-MMU-6791312	TP53 Regulates Transcription of Cell Cycle Genes	-4.82291	-1.76321	6/33	12227,12447,12532,12576,53621,78893	Btg2,Ccne1,Cdc25c,Cdkn1b,Cnot4,Cnot10
18_Member	Reactome Gene Sets	R-MMU-6804115	TP53 regulates transcription of additional cell cycle genes whose exact role in the p53 pathway remain uncertain	-3.82796	-1.26688	4/17	12227,12532,53621,78893	Btg2,Cdc25c,Cnot4,Cnot10
18_Member	KEGG Pathway	mmu03018	RNA degradation	-3.31003	-1.04159	7/84	12227,12228,18458,50783,53621,68533,78893	Btg2,Btg3,Pabpc1,Lsm4,Cnot4,Mphosph6,Cnot10
18_Member	Reactome Gene Sets	R-MMU-3700989	Transcriptional Regulation by TP53	-2.56159	-0.724297	12/282	12227,12447,12532,12576,13716,19355,22631,26416,53621,74747,78783,78893	Btg2,Ccne1,Cdc25c,Cdkn1b,Ell,Rad1,Ywhaz,Mapk14,Cnot4,Ddit4,Brpf1,Cnot10
18_Member	Reactome Gene Sets	R-MMU-429947	Deadenylation of mRNA	-2.10154	-0.488995	3/25	18458,53621,78893	Pabpc1,Cnot4,Cnot10
19_Summary	GO Biological Processes	GO:0045598	regulation of fat cell differentiation	-4.74873	-1.66882	16/149	11865,12193,12457,14245,15902,18712,19015,19885,22724,26416,51810,64010,68750,72007,217410,231070	Arntl,Zfp36l2,Noct,Lpin1,Id2,Pim1,Ppard,Rorc,Zbtb7b,Mapk14,Hnrnpu,Sav1,Rreb1,Fndc3b,Trib2,Insig1
19_Member	GO Biological Processes	GO:0045598	regulation of fat cell differentiation	-4.74873	-1.66882	16/149	11865,12193,12457,14245,15902,18712,19015,19885,22724,26416,51810,64010,68750,72007,217410,231070	Arntl,Zfp36l2,Noct,Lpin1,Id2,Pim1,Ppard,Rorc,Zbtb7b,Mapk14,Hnrnpu,Sav1,Rreb1,Fndc3b,Trib2,Insig1
19_Member	GO Biological Processes	GO:0090336	positive regulation of brown fat cell differentiation	-3.87706	-1.24579	5/17	18712,22724,26416,51810,68750	Pim1,Zbtb7b,Mapk14,Hnrnpu,Rreb1
19_Member	GO Biological Processes	GO:0045600	positive regulation of fat cell differentiation	-3.54447	-1.10613	9/69	12457,15902,18712,22724,26416,51810,64010,68750,72007	Noct,Id2,Pim1,Zbtb7b,Mapk14,Hnrnpu,Sav1,Rreb1,Fndc3b
19_Member	GO Biological Processes	GO:0090335	regulation of brown fat cell differentiation	-3.14787	-0.991665	4/25	18712,22724,26416,51810	Pim1,Zbtb7b,Mapk14,Hnrnpu
20_Summary	KEGG Pathway	mmu05200	Pathways in cancer	-4.69329	-1.6383	36/543	12048,12323,12386,12447,12576,14281,14370,14672,14673,14708,14859,14867,14870,16194,16451,16476,16773,17187,17873,18035,18708,18712,18795,19015,19206,20662,21812,27401,56637,64143,73086,78798,107986,110157,170770,216033	Bcl2l1,Camk2b,Ctnna2,Ccne1,Cdkn1b,Fos,Fzd8,Gna11,Gna12,Gng7,Gsta3,Gstm6,Gstp1,Il6ra,Jak1,Jun,Lama2,Max,Gadd45b,Nfkbia,Pik3r1,Pim1,Plcb1,Ppard,Ptch1,Sos1,Tgfbr1,Skp2,Gsk3b,Ralb,Rps6ka5,Eml4,Ddb2,Raf1,Bbc3,Ctnna3
20_Member	KEGG Pathway	mmu05200	Pathways in cancer	-4.69329	-1.6383	36/543	12048,12323,12386,12447,12576,14281,14370,14672,14673,14708,14859,14867,14870,16194,16451,16476,16773,17187,17873,18035,18708,18712,18795,19015,19206,20662,21812,27401,56637,64143,73086,78798,107986,110157,170770,216033	Bcl2l1,Camk2b,Ctnna2,Ccne1,Cdkn1b,Fos,Fzd8,Gna11,Gna12,Gng7,Gsta3,Gstm6,Gstp1,Il6ra,Jak1,Jun,Lama2,Max,Gadd45b,Nfkbia,Pik3r1,Pim1,Plcb1,Ppard,Ptch1,Sos1,Tgfbr1,Skp2,Gsk3b,Ralb,Rps6ka5,Eml4,Ddb2,Raf1,Bbc3,Ctnna3

## Sheet: GO_membership_GenList
_MEMBER_HDR	_MEMBER_HDR_late	_MEMBER_LDR	_LogP_HDR	_LogP_HDR_late	_LogP_LDR	GO	Description	_PATTERN_	_RANK_	GiniIndex
1	1	0	-2.3	-2.1	0	mmu04728	Dopaminergic synapse	M110	2	0
0	1	1	0	-2.4	-2.3	R-MMU-2262752	Cellular responses to stress	M011	2	0
1	0	1	-3.5	0	-2.9	GO:0090207	regulation of triglyceride metabolic process	M101	2	0
1	1	0	-3.4	-4.9	0	GO:0140297	DNA-binding transcription factor binding	M110	2	0
0	1	1	0	-3.6	-3.9	GO:0045017	glycerolipid biosynthetic process	M011	2	0
1	0	1	-2.3	0	-3.1	R-MMU-556833	Metabolism of lipids	M101	2	0
1	1	0	-3.2	-2.6	0	GO:0043470	regulation of carbohydrate catabolic process	M110	2	0
0	1	1	0	-2.7	-2.8	GO:0008654	phospholipid biosynthetic process	M011	2	0
1	1	0	-2.7	-3.1	0	GO:0045598	regulation of fat cell differentiation	M110	2	0
1	1	0	-2.2	-2.6	0	GO:0097190	apoptotic signaling pathway	M110	2	0
1	1	0	-2.1	-2.6	0	GO:0010942	positive regulation of cell death	M110	2	0
1	1	0	-2.2	-2.5	0	GO:0009725	response to hormone	M110	2	0
1	0	1	-2.6	0	-2.4	GO:0032368	regulation of lipid transport	M101	2	0
1	0	1	-2.7	0	-2.1	GO:1905952	regulation of lipid localization	M101	2	0
1	1	0	-4.6	-2.2	0	GO:0032922	circadian regulation of gene expression	M110	2	0
1	1	0	-2.6	-2.5	0	mmu04935	Growth hormone synthesis, secretion and action	M110	2	0
0	1	1	0	-2.6	-2.1	GO:0033365	protein localization to organelle	M011	2	0
1	1	0	-2.3	-3.8	0	GO:0048511	rhythmic process	M110	2	0
1	1	0	-2.5	-2.1	0	GO:0006882	cellular zinc ion homeostasis	M110	2	0
1	1	0	-3	-5.1	0	GO:0008134	transcription factor binding	M110	2	0
1	0	1	-2.8	0	-2.5	GO:0032371	regulation of sterol transport	M101	2	0
1	1	0	-2.9	-2.8	0	GO:0048534	hematopoietic or lymphoid organ development	M110	2	0
0	1	1	0	-2	-3.1	GO:0051235	maintenance of location	M011	2	0
1	0	1	-2.5	0	-2.3	GO:0061178	regulation of insulin secretion involved in cellular response to glucose stimulus	M101	2	0
1	1	0	-2.8	-3.9	0	GO:0007623	circadian rhythm	M110	2	0
1	0	1	-2.1	0	-2.5	GO:0030301	cholesterol transport	M101	2	0
1	0	1	-2.3	0	-3.6	GO:0014912	negative regulation of smooth muscle cell migration	M101	2	0
1	0	1	-3	0	-2.6	WP447	Adipogenesis genes	M101	2	0
0	1	1	0	-2.3	-2.3	R-MMU-8953897	Cellular responses to stimuli	M011	2	0
1	0	1	-2.8	0	-2.5	GO:0032374	regulation of cholesterol transport	M101	2	0
1	1	0	-2.4	-2	0	GO:0055069	zinc ion homeostasis	M110	2	0
0	1	1	0	-2.9	-3.3	GO:0046474	glycerophospholipid biosynthetic process	M011	2	0
1	1	0	-2.5	-2.3	0	GO:0030097	hemopoiesis	M110	2	0
0	1	1	0	-2	-2.7	GO:0090407	organophosphate biosynthetic process	M011	2	0
1	1	0	-2.2	-4.9	0	GO:0045596	negative regulation of cell differentiation	M110	2	0
1	1	0	-3.2	-3.7	0	GO:0061629	RNA polymerase II-specific DNA-binding transcription factor binding	M110	2	0
1	1	0	-3.5	-2.6	0	GO:0032870	cellular response to hormone stimulus	M110	2	0
1	0	0	-2.7	0	0	WP2075	Alzheimer's disease	M100	1	0
1	0	0	-3	0	0	GO:0034765	regulation of ion transmembrane transport	M100	1	0
0	1	0	0	-2.2	0	GO:1902894	negative regulation of pri-miRNA transcription by RNA polymerase II	M010	1	0
0	1	0	0	-2.1	0	GO:0046637	regulation of alpha-beta T cell differentiation	M010	1	0
1	0	0	-3.1	0	0	GO:0071902	positive regulation of protein serine/threonine kinase activity	M100	1	0
0	1	0	0	-2.6	0	GO:1902106	negative regulation of leukocyte differentiation	M010	1	0
0	0	1	0	0	-4.1	R-MMU-2168880	Scavenging of heme from plasma	M001	1	0
0	1	0	0	-2.6	0	WP1560	MicroRNAs in cardiomyocyte hypertrophy	M010	1	0
0	1	0	0	-2.9	0	GO:0032259	methylation	M010	1	0
0	0	1	0	0	-2.3	GO:0060191	regulation of lipase activity	M001	1	0
0	0	1	0	0	-3.9	GO:0001933	negative regulation of protein phosphorylation	M001	1	0
0	1	0	0	-3	0	GO:0045600	positive regulation of fat cell differentiation	M010	1	0
0	1	0	0	-4.4	0	mmu05200	Pathways in cancer	M010	1	0
0	1	0	0	-2.4	0	GO:0045638	negative regulation of myeloid cell differentiation	M010	1	0
0	0	1	0	0	-4.2	R-MMU-196854	Metabolism of vitamins and cofactors	M001	1	0
1	0	0	-3	0	0	GO:0120162	positive regulation of cold-induced thermogenesis	M100	1	0
0	1	0	0	-3.3	0	GO:0080182	histone H3-K4 trimethylation	M010	1	0
1	0	0	-2.4	0	0	GO:0005158	insulin receptor binding	M100	1	0
1	0	0	-6.3	0	0	GO:0062012	regulation of small molecule metabolic process	M100	1	0
1	0	0	-2.1	0	0	GO:0048169	regulation of long-term neuronal synaptic plasticity	M100	1	0
0	1	0	0	-2.4	0	GO:0002931	response to ischemia	M010	1	0
0	1	0	0	-3	0	R-MMU-975155	MyD88 dependent cascade initiated on endosome	M010	1	0
0	1	0	0	-3.5	0	GO:0071277	cellular response to calcium ion	M010	1	0
0	1	0	0	-2.3	0	GO:0032993	protein-DNA complex	M010	1	0
1	0	0	-2.5	0	0	GO:0048545	response to steroid hormone	M100	1	0
0	1	0	0	-3	0	mmu04722	Neurotrophin signaling pathway	M010	1	0
0	1	0	0	-2.6	0	GO:0032934	sterol binding	M010	1	0
0	0	1	0	0	-2.1	GO:0051651	maintenance of location in cell	M001	1	0
1	0	0	-2.2	0	0	GO:0060384	innervation	M100	1	0
0	0	1	0	0	-2.2	GO:0090734	site of DNA damage	M001	1	0
1	0	0	-2.3	0	0	GO:0046885	regulation of hormone biosynthetic process	M100	1	0
1	0	0	-2.1	0	0	GO:0001942	hair follicle development	M100	1	0
0	1	0	0	-8.3	0	GO:0006974	cellular response to DNA damage stimulus	M010	1	0
1	0	0	-3.9	0	0	GO:0035249	synaptic transmission, glutamatergic	M100	1	0
0	1	0	0	-3.6	0	mmu04218	Cellular senescence	M010	1	0
0	1	0	0	-2.7	0	GO:0046854	phosphatidylinositol phosphate biosynthetic process	M010	1	0
1	0	0	-2.8	0	0	R-MMU-6806834	Signaling by MET	M100	1	0
0	1	0	0	-3.4	0	GO:0001228	DNA-binding transcription activator activity, RNA polymerase II-specific	M010	1	0
0	1	0	0	-2.3	0	GO:0019439	aromatic compound catabolic process	M010	1	0
1	0	0	-2.2	0	0	GO:0034762	regulation of transmembrane transport	M100	1	0
0	1	0	0	-2.2	0	GO:0042175	nuclear outer membrane-endoplasmic reticulum membrane network	M010	1	0
1	0	0	-4.1	0	0	GO:0019218	regulation of steroid metabolic process	M100	1	0
1	0	0	-2.8	0	0	mmu00982	Drug metabolism - cytochrome P450	M100	1	0
1	0	0	-2.6	0	0	GO:0003338	metanephros morphogenesis	M100	1	0
0	1	0	0	-2.7	0	GO:0032886	regulation of microtubule-based process	M010	1	0
0	1	0	0	-5.3	0	GO:0004674	protein serine/threonine kinase activity	M010	1	0
0	0	1	0	0	-2	GO:0051052	regulation of DNA metabolic process	M001	1	0
0	0	1	0	0	-3.1	mmu04975	Fat digestion and absorption	M001	1	0
1	0	0	-2.8	0	0	GO:0005509	calcium ion binding	M100	1	0
0	1	0	0	-3.1	0	R-MMU-168176	Toll Like Receptor 5 (TLR5) Cascade	M010	1	0
1	0	0	-2.3	0	0	GO:0045321	leukocyte activation	M100	1	0
0	1	0	0	-2.1	0	WP1244	Estrogen signaling	M010	1	0
1	0	0	-2.2	0	0	GO:0043408	regulation of MAPK cascade	M100	1	0
1	0	0	-2.4	0	0	mmu05417	Lipid and atherosclerosis	M100	1	0
1	0	0	-2.4	0	0	GO:0043178	alcohol binding	M100	1	0
0	1	0	0	-3.5	0	R-MMU-9634638	Estrogen-dependent nuclear events downstream of ESR-membrane signaling	M010	1	0
1	0	0	-2	0	0	GO:0099572	postsynaptic specialization	M100	1	0
0	1	0	0	-3.6	0	GO:0051301	cell division	M010	1	0
0	1	0	0	-2	0	GO:0030968	endoplasmic reticulum unfolded protein response	M010	1	0
1	0	0	-2.2	0	0	R-MMU-1280215	Cytokine Signaling in Immune system	M100	1	0
0	1	0	0	-2.7	0	GO:0032869	cellular response to insulin stimulus	M010	1	0
0	1	0	0	-3.1	0	GO:0016197	endosomal transport	M010	1	0
1	0	0	-4.3	0	0	GO:0098754	detoxification	M100	1	0
1	0	0	-3.3	0	0	GO:0150034	distal axon	M100	1	0
0	1	0	0	-2.1	0	GO:0051603	proteolysis involved in cellular protein catabolic process	M010	1	0
1	0	0	-2.3	0	0	GO:0009755	hormone-mediated signaling pathway	M100	1	0
1	0	0	-2.1	0	0	GO:0043679	axon terminus	M100	1	0
0	0	1	0	0	-3.3	GO:0032692	negative regulation of interleukin-1 production	M001	1	0
0	1	0	0	-2.2	0	GO:0019887	protein kinase regulator activity	M010	1	0
1	0	0	-2.2	0	0	GO:0062014	negative regulation of small molecule metabolic process	M100	1	0
1	0	0	-5.2	0	0	GO:0007296	vitellogenesis	M100	1	0
1	0	0	-2.7	0	0	GO:0150104	transport across blood-brain barrier	M100	1	0
0	0	1	0	0	-2.5	GO:0042058	regulation of epidermal growth factor receptor signaling pathway	M001	1	0
0	1	0	0	-2.8	0	WP113	TGF-beta signaling pathway	M010	1	0
0	1	0	0	-2.3	0	GO:0006979	response to oxidative stress	M010	1	0
1	0	0	-2.8	0	0	GO:0035091	phosphatidylinositol binding	M100	1	0
0	1	0	0	-2.8	0	mmu05203	Viral carcinogenesis	M010	1	0
1	0	0	-2.7	0	0	GO:0044325	transmembrane transporter binding	M100	1	0
0	1	0	0	-3	0	GO:0035925	mRNA 3'-UTR AU-rich region binding	M010	1	0
0	0	1	0	0	-2.1	R-MMU-1483257	Phospholipid metabolism	M001	1	0
0	0	1	0	0	-2.5	GO:0050728	negative regulation of inflammatory response	M001	1	0
0	1	0	0	-4.7	0	mmu05161	Hepatitis B	M010	1	0
0	0	1	0	0	-3.1	mmu00564	Glycerophospholipid metabolism	M001	1	0
0	1	0	0	-3.4	0	R-MMU-937061	TRIF(TICAM1)-mediated TLR4 signaling	M010	1	0
0	1	0	0	-2.1	0	GO:0016239	positive regulation of macroautophagy	M010	1	0
1	0	0	-2.7	0	0	GO:0051770	positive regulation of nitric-oxide synthase biosynthetic process	M100	1	0
0	1	0	0	-2.2	0	GO:0031570	DNA integrity checkpoint signaling	M010	1	0
1	0	0	-2.4	0	0	GO:0071560	cellular response to transforming growth factor beta stimulus	M100	1	0
0	1	0	0	-2.5	0	GO:0051491	positive regulation of filopodium assembly	M010	1	0
0	0	1	0	0	-2.2	GO:0055088	lipid homeostasis	M001	1	0
1	0	0	-2.2	0	0	GO:0003016	respiratory system process	M100	1	0
1	0	0	-2.6	0	0	R-MMU-383280	Nuclear Receptor transcription pathway	M100	1	0
1	0	0	-2.3	0	0	GO:0045177	apical part of cell	M100	1	0
0	1	0	0	-2.3	0	GO:0043039	tRNA aminoacylation	M010	1	0
0	1	0	0	-2.2	0	mmu05140	Leishmaniasis	M010	1	0
1	0	0	-4.2	0	0	mmu04724	Glutamatergic synapse	M100	1	0
0	1	0	0	-2.1	0	GO:0046700	heterocycle catabolic process	M010	1	0
0	1	0	0	-5	0	WP572	EGFR1 signaling pathway	M010	1	0
0	1	0	0	-3.1	0	R-MMU-168179	Toll Like Receptor TLR1:TLR2 Cascade	M010	1	0
1	0	0	-2.6	0	0	GO:0005085	guanyl-nucleotide exchange factor activity	M100	1	0
0	1	0	0	-3.1	0	GO:0090335	regulation of brown fat cell differentiation	M010	1	0
0	1	0	0	-2.4	0	GO:0016864	intramolecular oxidoreductase activity, transposing S-S bonds	M010	1	0
0	1	0	0	-3.5	0	mmu04390	Hippo signaling pathway	M010	1	0
0	1	0	0	-2	0	GO:0006368	transcription elongation from RNA polymerase II promoter	M010	1	0
1	0	0	-3.2	0	0	GO:0000729	DNA double-strand break processing	M100	1	0
0	0	1	0	0	-5.1	R-MMU-8964058	HDL remodeling	M001	1	0
0	0	1	0	0	-2.3	GO:0019637	organophosphate metabolic process	M001	1	0
1	0	0	-2.9	0	0	GO:0098794	postsynapse	M100	1	0
1	0	0	-2.3	0	0	GO:0048660	regulation of smooth muscle cell proliferation	M100	1	0
1	0	0	-2.3	0	0	GO:0051055	negative regulation of lipid biosynthetic process	M100	1	0
0	1	0	0	-2.3	0	GO:0051101	regulation of DNA binding	M010	1	0
0	1	0	0	-4.2	0	WP3654	Novel Jun-Dmp1 pathway	M010	1	0
1	0	0	-2.9	0	0	mmu03440	Homologous recombination	M100	1	0
0	1	0	0	-2.9	0	GO:0006302	double-strand break repair	M010	1	0
1	0	0	-2	0	0	mmu04921	Oxytocin signaling pathway	M100	1	0
0	1	0	0	-3.4	0	GO:0010038	response to metal ion	M010	1	0
0	1	0	0	-3.2	0	GO:0006646	phosphatidylethanolamine biosynthetic process	M010	1	0
1	0	0	-2.4	0	0	GO:0002263	cell activation involved in immune response	M100	1	0
0	1	0	0	-3.4	0	GO:0070507	regulation of microtubule cytoskeleton organization	M010	1	0
0	0	1	0	0	-3.4	R-MMU-2173782	Binding and Uptake of Ligands by Scavenger Receptors	M001	1	0
1	0	0	-4.3	0	0	GO:0019216	regulation of lipid metabolic process	M100	1	0
1	0	0	-2.2	0	0	GO:0060322	head development	M100	1	0
1	0	0	-2.3	0	0	mmu04710	Circadian rhythm	M100	1	0
0	1	0	0	-3.1	0	mmu04657	IL-17 signaling pathway	M010	1	0
1	0	0	-2.3	0	0	GO:0050803	regulation of synapse structure or activity	M100	1	0
0	0	1	0	0	-2.3	R-MMU-9006936	Signaling by TGFB family members	M001	1	0
0	1	0	0	-3.4	0	WP1763	PluriNetWork: mechanisms associated with pluripotency	M010	1	0
1	0	0	-2.7	0	0	mmu05100	Bacterial invasion of epithelial cells	M100	1	0
0	1	0	0	-2.7	0	R-MMU-69620	Cell Cycle Checkpoints	M010	1	0
1	0	0	-2.7	0	0	GO:0005516	calmodulin binding	M100	1	0
0	1	0	0	-2.3	0	R-MMU-425410	Metal ion SLC transporters	M010	1	0
0	1	0	0	-2.2	0	GO:0010498	proteasomal protein catabolic process	M010	1	0
1	0	0	-3.6	0	0	GO:0070233	negative regulation of T cell apoptotic process	M100	1	0
0	1	0	0	-3	0	GO:2000737	negative regulation of stem cell differentiation	M010	1	0
1	0	0	-2.2	0	0	GO:0032990	cell part morphogenesis	M100	1	0
0	1	0	0	-2.7	0	GO:0080008	Cul4-RING E3 ubiquitin ligase complex	M010	1	0
0	1	0	0	-2.1	0	GO:0004709	MAP kinase kinase kinase activity	M010	1	0
0	0	1	0	0	-2.1	GO:0032651	regulation of interleukin-1 beta production	M001	1	0
0	1	0	0	-2.4	0	GO:0003756	protein disulfide isomerase activity	M010	1	0
1	0	0	-3.1	0	0	mmu04750	Inflammatory mediator regulation of TRP channels	M100	1	0
1	0	0	-2.4	0	0	GO:0055080	cation homeostasis	M100	1	0
1	0	0	-3.2	0	0	GO:1904062	regulation of cation transmembrane transport	M100	1	0
0	1	0	0	-4.4	0	GO:0005667	transcription regulator complex	M010	1	0
0	1	0	0	-4.9	0	GO:1903706	regulation of hemopoiesis	M010	1	0
0	1	0	0	-3.3	0	R-MMU-450341	Activation of the AP-1 family of transcription factors	M010	1	0
0	1	0	0	-2.1	0	R-MMU-9716542	Signaling by Rho GTPases, Miro GTPases and RHOBTB3	M010	1	0
0	1	0	0	-2.3	0	R-MMU-9006931	Signaling by Nuclear Receptors	M010	1	0
0	1	0	0	-3.3	0	WP265	Delta-Notch signaling pathway	M010	1	0
0	1	0	0	-3.3	0	GO:0006886	intracellular protein transport	M010	1	0
0	1	0	0	-2.3	0	GO:0120020	cholesterol transfer activity	M010	1	0
0	0	1	0	0	-4.7	GO:0010563	negative regulation of phosphorus metabolic process	M001	1	0
0	1	0	0	-3.8	0	GO:0090575	RNA polymerase II transcription regulator complex	M010	1	0
0	1	0	0	-2.3	0	GO:0016571	histone methylation	M010	1	0
0	1	0	0	-4.7	0	GO:0035994	response to muscle stretch	M010	1	0
0	0	1	0	0	-2.7	GO:0008203	cholesterol metabolic process	M001	1	0
1	0	0	-2.1	0	0	GO:0042908	xenobiotic transport	M100	1	0
0	1	0	0	-3.3	0	GO:0071248	cellular response to metal ion	M010	1	0
1	0	0	-3.8	0	0	GO:0046890	regulation of lipid biosynthetic process	M100	1	0
1	0	0	-2.6	0	0	GO:0010565	regulation of cellular ketone metabolic process	M100	1	0
0	1	0	0	-2.1	0	GO:0005759	mitochondrial matrix	M010	1	0
1	0	0	-3.2	0	0	GO:0072507	divalent inorganic cation homeostasis	M100	1	0
1	0	0	-2	0	0	GO:0022405	hair cycle process	M100	1	0
1	0	0	-2.3	0	0	GO:0071559	response to transforming growth factor beta	M100	1	0
1	0	0	-3	0	0	GO:0051960	regulation of nervous system development	M100	1	0
0	0	1	0	0	-3.1	GO:0034109	homotypic cell-cell adhesion	M001	1	0
1	0	0	-2.2	0	0	GO:0035909	aorta morphogenesis	M100	1	0
0	1	0	0	-2.1	0	GO:0035327	transcriptionally active chromatin	M010	1	0
0	1	0	0	-3.2	0	R-MMU-69242	S Phase	M010	1	0
0	1	0	0	-2.2	0	GO:0032968	positive regulation of transcription elongation from RNA polymerase II promoter	M010	1	0
0	1	0	0	-2.5	0	GO:0031331	positive regulation of cellular catabolic process	M010	1	0
0	1	0	0	-3.4	0	GO:0008213	protein alkylation	M010	1	0
1	0	0	-3.5	0	0	GO:0071900	regulation of protein serine/threonine kinase activity	M100	1	0
1	0	0	-2.8	0	0	GO:0043410	positive regulation of MAPK cascade	M100	1	0
1	0	0	-2.6	0	0	GO:0006110	regulation of glycolytic process	M100	1	0
1	0	0	-2.1	0	0	GO:0043467	regulation of generation of precursor metabolites and energy	M100	1	0
1	0	0	-3.1	0	0	GO:1903578	regulation of ATP metabolic process	M100	1	0
0	0	1	0	0	-2.8	GO:0008610	lipid biosynthetic process	M001	1	0
0	1	0	0	-5.7	0	mmu05210	Colorectal cancer	M010	1	0
1	0	0	-2.7	0	0	mmu05418	Fluid shear stress and atherosclerosis	M100	1	0
0	1	0	0	-5.4	0	GO:0045637	regulation of myeloid cell differentiation	M010	1	0
0	1	0	0	-2.1	0	GO:0007005	mitochondrion organization	M010	1	0
0	1	0	0	-3	0	GO:0006661	phosphatidylinositol biosynthetic process	M010	1	0
0	0	1	0	0	-3.6	GO:0032691	negative regulation of interleukin-1 beta production	M001	1	0
1	0	0	-3.8	0	0	GO:0043406	positive regulation of MAP kinase activity	M100	1	0
1	0	0	-2.3	0	0	GO:1901888	regulation of cell junction assembly	M100	1	0
1	0	0	-2.1	0	0	GO:0050767	regulation of neurogenesis	M100	1	0
1	0	0	-2.7	0	0	GO:2000209	regulation of anoikis	M100	1	0
0	1	0	0	-2.3	0	GO:0018023	peptidyl-lysine trimethylation	M010	1	0
0	1	0	0	-2	0	mmu05166	Human T-cell leukemia virus 1 infection	M010	1	0
1	0	0	-2.5	0	0	GO:0046473	phosphatidic acid metabolic process	M100	1	0
1	0	0	-3.2	0	0	GO:0043269	regulation of ion transport	M100	1	0
1	0	0	-2.1	0	0	GO:0099094	ligand-gated cation channel activity	M100	1	0
1	0	0	-4.2	0	0	GO:0042803	protein homodimerization activity	M100	1	0
1	0	0	-2.5	0	0	GO:0010817	regulation of hormone levels	M100	1	0
1	0	0	-5.2	0	0	GO:0043025	neuronal cell body	M100	1	0
0	1	0	0	-5.4	0	GO:0016773	phosphotransferase activity, alcohol group as acceptor	M010	1	0
1	0	0	-2.1	0	0	R-MMU-9013106	RHOC GTPase cycle	M100	1	0
1	0	0	-2.3	0	0	GO:0045444	fat cell differentiation	M100	1	0
0	1	0	0	-2.2	0	GO:0002763	positive regulation of myeloid leukocyte differentiation	M010	1	0
1	0	0	-2.1	0	0	GO:0071326	cellular response to monosaccharide stimulus	M100	1	0
1	0	0	-2	0	0	GO:1900371	regulation of purine nucleotide biosynthetic process	M100	1	0
0	1	0	0	-2.4	0	mmu04914	Progesterone-mediated oocyte maturation	M010	1	0
0	0	1	0	0	-2	GO:0046883	regulation of hormone secretion	M001	1	0
0	1	0	0	-3.2	0	GO:0016607	nuclear speck	M010	1	0
0	1	0	0	-4.3	0	mmu04380	Osteoclast differentiation	M010	1	0
1	0	0	-2	0	0	GO:0006812	cation transport	M100	1	0
0	0	1	0	0	-3.4	GO:0031400	negative regulation of protein modification process	M001	1	0
1	0	0	-2.2	0	0	GO:0031406	carboxylic acid binding	M100	1	0
0	1	0	0	-2.6	0	GO:0045787	positive regulation of cell cycle	M010	1	0
0	0	1	0	0	-4.3	R-MMU-159418	Recycling of bile acids and salts	M001	1	0
0	1	0	0	-2.2	0	GO:0070861	regulation of protein exit from endoplasmic reticulum	M010	1	0
0	1	0	0	-3.3	0	mmu05169	Epstein-Barr virus infection	M010	1	0
0	1	0	0	-2.8	0	WP450	IL-2 signaling pathway	M010	1	0
1	0	0	-2.1	0	0	GO:1901224	positive regulation of NIK/NF-kappaB signaling	M100	1	0
1	0	0	-2.9	0	0	GO:0071417	cellular response to organonitrogen compound	M100	1	0
1	0	0	-2	0	0	GO:0007411	axon guidance	M100	1	0
0	0	1	0	0	-3.3	GO:0006644	phospholipid metabolic process	M001	1	0
1	0	0	-2.1	0	0	GO:0090087	regulation of peptide transport	M100	1	0
0	1	0	0	-3.5	0	WP65	Insulin signaling	M010	1	0
0	1	0	0	-5.3	0	GO:0017053	transcription repressor complex	M010	1	0
0	1	0	0	-4.1	0	GO:1903708	positive regulation of hemopoiesis	M010	1	0
0	1	0	0	-2.4	0	GO:1901361	organic cyclic compound catabolic process	M010	1	0
1	0	0	-2.2	0	0	GO:0090276	regulation of peptide hormone secretion	M100	1	0
0	1	0	0	-2	0	GO:0008380	RNA splicing	M010	1	0
1	0	0	-2.2	0	0	mmu04070	Phosphatidylinositol signaling system	M100	1	0
0	1	0	0	-2.2	0	R-MMU-69202	Cyclin E associated events during G1/S transition	M010	1	0
1	0	0	-2.1	0	0	GO:0003015	heart process	M100	1	0
0	0	1	0	0	-2.2	R-MMU-2187338	Visual phototransduction	M001	1	0
0	1	0	0	-3.3	0	mmu03018	RNA degradation	M010	1	0
0	1	0	0	-2.4	0	GO:2000678	negative regulation of transcription regulatory region DNA binding	M010	1	0
0	1	0	0	-3.1	0	R-MMU-168188	Toll Like Receptor TLR6:TLR2 Cascade	M010	1	0
0	1	0	0	-2.1	0	GO:0044270	cellular nitrogen compound catabolic process	M010	1	0
0	1	0	0	-7.8	0	WP151	IL-5 signaling pathway	M010	1	0
0	1	0	0	-4.6	0	GO:0006281	DNA repair	M010	1	0
1	0	0	-3.3	0	0	GO:0005161	platelet-derived growth factor receptor binding	M100	1	0
0	1	0	0	-2.2	0	WP373	IL-3 signaling pathway	M010	1	0
0	1	0	0	-2.2	0	GO:0120014	phospholipid transfer activity	M010	1	0
1	0	0	-2.8	0	0	GO:0034185	apolipoprotein binding	M100	1	0
1	0	0	-3.3	0	0	GO:0003013	circulatory system process	M100	1	0
0	1	0	0	-2.3	0	GO:0006913	nucleocytoplasmic transport	M010	1	0
0	0	1	0	0	-2.5	GO:0005912	adherens junction	M001	1	0
0	0	1	0	0	-4.7	GO:0045936	negative regulation of phosphate metabolic process	M001	1	0
1	0	0	-2.7	0	0	GO:1905897	regulation of response to endoplasmic reticulum stress	M100	1	0
1	0	0	-2.2	0	0	WP662	Amino acid metabolism	M100	1	0
0	1	0	0	-2.6	0	GO:1901983	regulation of protein acetylation	M010	1	0
0	1	0	0	-3.1	0	GO:0009411	response to UV	M010	1	0
0	1	0	0	-5.8	0	GO:0006468	protein phosphorylation	M010	1	0
0	1	0	0	-2.7	0	mmu04210	Apoptosis	M010	1	0
1	0	0	-2.8	0	0	GO:0001775	cell activation	M100	1	0
0	1	0	0	-2.1	0	GO:0009416	response to light stimulus	M010	1	0
1	0	0	-2.9	0	0	GO:1900544	positive regulation of purine nucleotide metabolic process	M100	1	0
0	1	0	0	-2.1	0	R-MMU-429947	Deadenylation of mRNA	M010	1	0
1	0	0	-3.3	0	0	GO:0050810	regulation of steroid biosynthetic process	M100	1	0
1	0	0	-2.6	0	0	GO:0051129	negative regulation of cellular component organization	M100	1	0
1	0	0	-3.8	0	0	R-MMU-114508	Effects of PIP2 hydrolysis	M100	1	0
1	0	0	-3	0	0	mmu04915	Estrogen signaling pathway	M100	1	0
0	1	0	0	-2.9	0	GO:0048640	negative regulation of developmental growth	M010	1	0
0	1	0	0	-4.3	0	GO:0042752	regulation of circadian rhythm	M010	1	0
1	0	0	-3	0	0	WP509	Nuclear Receptors	M100	1	0
0	1	0	0	-2.2	0	GO:0043244	regulation of protein-containing complex disassembly	M010	1	0
0	1	0	0	-3	0	GO:0031110	regulation of microtubule polymerization or depolymerization	M010	1	0
1	0	0	-2	0	0	GO:0031344	regulation of cell projection organization	M100	1	0
1	0	0	-2	0	0	GO:0030808	regulation of nucleotide biosynthetic process	M100	1	0
0	1	0	0	-2	0	mmu05132	Salmonella infection	M010	1	0
0	1	0	0	-2	0	mmu04392	Hippo signaling pathway - multiple species	M010	1	0
1	0	0	-2.3	0	0	GO:0098771	inorganic ion homeostasis	M100	1	0
0	1	0	0	-2.3	0	GO:0034243	regulation of transcription elongation from RNA polymerase II promoter	M010	1	0
1	0	0	-2.8	0	0	GO:0016247	channel regulator activity	M100	1	0
0	1	0	0	-3	0	GO:0072594	establishment of protein localization to organelle	M010	1	0
0	1	0	0	-2.8	0	GO:0033157	regulation of intracellular protein transport	M010	1	0
0	1	0	0	-2.9	0	WP544	Exercise-induced circadian regulation	M010	1	0
0	1	0	0	-2.2	0	GO:0031625	ubiquitin protein ligase binding	M010	1	0
1	0	0	-2.7	0	0	mmu04924	Renin secretion	M100	1	0
0	1	0	0	-4.8	0	R-MMU-6791312	TP53 Regulates Transcription of Cell Cycle Genes	M010	1	0
1	0	0	-2.7	0	0	GO:1901699	cellular response to nitrogen compound	M100	1	0
1	0	0	-2.2	0	0	GO:0031490	chromatin DNA binding	M100	1	0
0	0	1	0	0	-2.8	R-MMU-381426	Regulation of Insulin-like Growth Factor (IGF) transport and uptake by Insulin-like Growth Factor Binding Proteins (IGFBPs)	M001	1	0
0	1	0	0	-2.6	0	GO:0071482	cellular response to light stimulus	M010	1	0
0	1	0	0	-2.6	0	GO:0034660	ncRNA metabolic process	M010	1	0
1	0	0	-2.4	0	0	GO:0051769	regulation of nitric-oxide synthase biosynthetic process	M100	1	0
1	0	0	-3.1	0	0	mmu04912	GnRH signaling pathway	M100	1	0
1	0	0	-2.1	0	0	mmu04064	NF-kappa B signaling pathway	M100	1	0
0	1	0	0	-2.2	0	GO:0071241	cellular response to inorganic substance	M010	1	0
0	1	0	0	-2.3	0	GO:0120015	sterol transfer activity	M010	1	0
0	1	0	0	-2.1	0	GO:0034248	regulation of cellular amide metabolic process	M010	1	0
0	0	1	0	0	-2	GO:0050673	epithelial cell proliferation	M001	1	0
1	0	0	-2.7	0	0	GO:0060249	anatomical structure homeostasis	M100	1	0
1	0	0	-3.5	0	0	GO:0015459	potassium channel regulator activity	M100	1	0
1	0	0	-2.7	0	0	mmu04725	Cholinergic synapse	M100	1	0
0	0	1	0	0	-4.4	GO:0042326	negative regulation of phosphorylation	M001	1	0
1	0	0	-2	0	0	mmu05146	Amoebiasis	M100	1	0
0	0	1	0	0	-3.8	GO:0034114	regulation of heterotypic cell-cell adhesion	M001	1	0
0	1	0	0	-2.9	0	mmu05223	Non-small cell lung cancer	M010	1	0
1	0	0	-2.7	0	0	mmu04971	Gastric acid secretion	M100	1	0
0	1	0	0	-2.5	0	GO:1902893	regulation of pri-miRNA transcription by RNA polymerase II	M010	1	0
0	1	0	0	-3.4	0	GO:0051568	histone H3-K4 methylation	M010	1	0
1	0	0	-2.2	0	0	GO:0014069	postsynaptic density	M100	1	0
0	1	0	0	-2.5	0	R-MMU-8951664	Neddylation	M010	1	0
0	1	0	0	-2.2	0	R-MMU-69656	Cyclin A:Cdk2-associated events at S phase entry	M010	1	0
1	0	0	-3.7	0	0	GO:0032373	positive regulation of sterol transport	M100	1	0
0	1	0	0	-2.4	0	GO:0006401	RNA catabolic process	M010	1	0
1	0	0	-2.1	0	0	GO:0001894	tissue homeostasis	M100	1	0
1	0	0	-2.1	0	0	GO:0031624	ubiquitin conjugating enzyme binding	M100	1	0
0	1	0	0	-3.4	0	mmu05213	Endometrial cancer	M010	1	0
0	1	0	0	-2.7	0	GO:0046777	protein autophosphorylation	M010	1	0
0	1	0	0	-3.6	0	mmu05212	Pancreatic cancer	M010	1	0
0	0	1	0	0	-2.3	GO:0044057	regulation of system process	M001	1	0
1	0	0	-3.7	0	0	GO:0030424	axon	M100	1	0
0	1	0	0	-2.3	0	GO:0044257	cellular protein catabolic process	M010	1	0
1	0	0	-2.2	0	0	GO:0061448	connective tissue development	M100	1	0
0	1	0	0	-3	0	GO:0120013	lipid transfer activity	M010	1	0
0	1	0	0	-2.1	0	GO:0034599	cellular response to oxidative stress	M010	1	0
1	0	0	-3.7	0	0	GO:0032376	positive regulation of cholesterol transport	M100	1	0
1	0	0	-2.5	0	0	R-MMU-418360	Platelet calcium homeostasis	M100	1	0
0	0	1	0	0	-3.2	R-MMU-975634	Retinoid metabolism and transport	M001	1	0
0	1	0	0	-3.3	0	GO:0018210	peptidyl-threonine modification	M010	1	0
0	1	0	0	-3.2	0	GO:0016604	nuclear body	M010	1	0
0	0	1	0	0	-3.2	GO:0005543	phospholipid binding	M001	1	0
0	1	0	0	-2.9	0	mmu04926	Relaxin signaling pathway	M010	1	0
0	1	0	0	-3.2	0	mmu04140	Autophagy - animal	M010	1	0
0	1	0	0	-3.8	0	GO:0042754	negative regulation of circadian rhythm	M010	1	0
0	0	1	0	0	-3.1	GO:0006650	glycerophospholipid metabolic process	M001	1	0
0	0	1	0	0	-2.8	GO:0032970	regulation of actin filament-based process	M001	1	0
0	0	1	0	0	-3.2	R-MMU-194068	Bile acid and bile salt metabolism	M001	1	0
1	0	0	-2.2	0	0	R-MMU-983705	Signaling by the B Cell Receptor (BCR)	M100	1	0
1	0	0	-2.2	0	0	GO:0055074	calcium ion homeostasis	M100	1	0
1	0	0	-3.6	0	0	R-MMU-139853	Elevation of cytosolic Ca2+ levels	M100	1	0
0	1	0	0	-3.2	0	R-MMU-430116	GP1b-IX-V activation signalling	M010	1	0
1	0	0	-2.2	0	0	GO:0005504	fatty acid binding	M100	1	0
0	1	0	0	-2.8	0	mmu05142	Chagas disease	M010	1	0
0	1	0	0	-2.8	0	GO:0019207	kinase regulator activity	M010	1	0
0	0	1	0	0	-2.1	GO:0044242	cellular lipid catabolic process	M001	1	0
0	0	1	0	0	-4.2	WP1	Statin pathway	M001	1	0
1	0	0	-2.3	0	0	GO:0048589	developmental growth	M100	1	0
0	1	0	0	-4	0	GO:0006259	DNA metabolic process	M010	1	0
1	0	0	-3.4	0	0	GO:1900542	regulation of purine nucleotide metabolic process	M100	1	0
0	1	0	0	-3.5	0	R-MMU-1640170	Cell Cycle	M010	1	0
0	1	0	0	-2.5	0	GO:0010638	positive regulation of organelle organization	M010	1	0
1	0	0	-2.3	0	0	WP431	Nuclear receptors in lipid metabolism and toxicity	M100	1	0
0	1	0	0	-3.1	0	R-MMU-166058	MyD88:MAL(TIRAP) cascade initiated on plasma membrane	M010	1	0
1	0	0	-2.7	0	0	GO:0016042	lipid catabolic process	M100	1	0
1	0	0	-2.3	0	0	GO:0033293	monocarboxylic acid binding	M100	1	0
0	1	0	0	-2.3	0	R-MMU-69273	Cyclin A/B1/B2 associated events during G2/M transition	M010	1	0
1	0	0	-2.1	0	0	GO:0006739	NADP metabolic process	M100	1	0
0	1	0	0	-2.1	0	GO:0003730	mRNA 3'-UTR binding	M010	1	0
0	1	0	0	-2.2	0	GO:0043371	negative regulation of CD4-positive, alpha-beta T cell differentiation	M010	1	0
0	1	0	0	-2.3	0	GO:0071616	acyl-CoA biosynthetic process	M010	1	0
1	0	0	-2.2	0	0	GO:1905898	positive regulation of response to endoplasmic reticulum stress	M100	1	0
1	0	0	-3	0	0	GO:0010566	regulation of ketone biosynthetic process	M100	1	0
0	1	0	0	-2.5	0	mmu03410	Base excision repair	M010	1	0
0	0	1	0	0	-2.9	R-MMU-8957275	Post-translational protein phosphorylation	M001	1	0
1	0	0	-2.5	0	0	GO:0098889	intrinsic component of presynaptic membrane	M100	1	0
1	0	0	-2.3	0	0	GO:0070633	transepithelial transport	M100	1	0
0	1	0	0	-3.6	0	mmu05220	Chronic myeloid leukemia	M010	1	0
1	0	0	-4.6	0	0	GO:0043405	regulation of MAP kinase activity	M100	1	0
0	1	0	0	-2.9	0	GO:0070932	histone H3 deacetylation	M010	1	0
1	0	0	-3.4	0	0	GO:0120161	regulation of cold-induced thermogenesis	M100	1	0
0	1	0	0	-3.8	0	GO:0033211	adiponectin-activated signaling pathway	M010	1	0
0	1	0	0	-2.1	0	GO:0015485	cholesterol binding	M010	1	0
0	1	0	0	-2.9	0	GO:0016570	histone modification	M010	1	0
1	0	0	-2	0	0	GO:0150116	regulation of cell-substrate junction organization	M100	1	0
1	0	0	-2.2	0	0	GO:0043523	regulation of neuron apoptotic process	M100	1	0
0	1	0	0	-3.1	0	R-MMU-75035	Chk1/Chk2(Cds1) mediated inactivation of Cyclin B:Cdk1 complex	M010	1	0
0	1	0	0	-2.5	0	GO:0005740	mitochondrial envelope	M010	1	0
0	1	0	0	-2.4	0	mmu05226	Gastric cancer	M010	1	0
0	1	0	0	-2.8	0	GO:1901216	positive regulation of neuron death	M010	1	0
1	0	0	-2.2	0	0	GO:0072503	cellular divalent inorganic cation homeostasis	M100	1	0
0	1	0	0	-2.1	0	GO:0032366	intracellular sterol transport	M010	1	0
1	0	0	-2.3	0	0	GO:0008286	insulin receptor signaling pathway	M100	1	0
0	0	1	0	0	-3.7	R-MMU-8963899	Plasma lipoprotein remodeling	M001	1	0
1	0	0	-2.2	0	0	GO:0150117	positive regulation of cell-substrate junction organization	M100	1	0
0	1	0	0	-3.2	0	GO:0043414	macromolecule methylation	M010	1	0
0	1	0	0	-2.2	0	GO:0006511	ubiquitin-dependent protein catabolic process	M010	1	0
0	0	1	0	0	-3.9	mmu00561	Glycerolipid metabolism	M001	1	0
0	1	0	0	-2	0	GO:0006094	gluconeogenesis	M010	1	0
1	0	0	-2.1	0	0	mmu04720	Long-term potentiation	M100	1	0
0	1	0	0	-3.6	0	mmu04110	Cell cycle	M010	1	0
1	0	0	-2	0	0	GO:0048858	cell projection morphogenesis	M100	1	0
0	1	0	0	-2.5	0	GO:0031114	regulation of microtubule depolymerization	M010	1	0
0	1	0	0	-2.4	0	GO:0006349	regulation of gene expression by genetic imprinting	M010	1	0
1	0	0	-2.3	0	0	GO:0051402	neuron apoptotic process	M100	1	0
1	0	0	-2.8	0	0	mmu04922	Glucagon signaling pathway	M100	1	0
1	0	0	-2	0	0	GO:0022404	molting cycle process	M100	1	0
0	1	0	0	-2.6	0	mmu05170	Human immunodeficiency virus 1 infection	M010	1	0
1	0	0	-2.1	0	0	GO:0009896	positive regulation of catabolic process	M100	1	0
0	1	0	0	-3.1	0	GO:0018209	peptidyl-serine modification	M010	1	0
0	1	0	0	-2	0	GO:1902554	serine/threonine protein kinase complex	M010	1	0
1	0	0	-2.9	0	0	GO:0099106	ion channel regulator activity	M100	1	0
1	0	0	-2	0	0	GO:0098773	skin epidermis development	M100	1	0
0	0	1	0	0	-2.4	GO:0015850	organic hydroxy compound transport	M001	1	0
1	0	0	-2.3	0	0	mmu04726	Serotonergic synapse	M100	1	0
1	0	0	-2.8	0	0	GO:0010874	regulation of cholesterol efflux	M100	1	0
0	1	0	0	-3.8	0	mmu05222	Small cell lung cancer	M010	1	0
1	0	0	-2.1	0	0	GO:1901214	regulation of neuron death	M100	1	0
1	0	0	-2.3	0	0	GO:0008277	regulation of G protein-coupled receptor signaling pathway	M100	1	0
0	1	0	0	-2.3	0	GO:0032367	intracellular cholesterol transport	M010	1	0
0	1	0	0	-3.2	0	R-MMU-450282	MAPK targets/ Nuclear events mediated by MAP kinases	M010	1	0
0	1	0	0	-3.4	0	R-MMU-166166	MyD88-independent TLR4 cascade	M010	1	0
0	1	0	0	-3.6	0	WP387	IL-6 signaling pathway	M010	1	0
0	1	0	0	-2.1	0	GO:0019941	modification-dependent protein catabolic process	M010	1	0
0	1	0	0	-2.6	0	GO:0007026	negative regulation of microtubule depolymerization	M010	1	0
1	0	0	-2.4	0	0	GO:2001222	regulation of neuron migration	M100	1	0
0	1	0	0	-3	0	GO:0007346	regulation of mitotic cell cycle	M010	1	0
1	0	0	-2.4	0	0	GO:0042116	macrophage activation	M100	1	0
0	1	0	0	-3.3	0	GO:0045639	positive regulation of myeloid cell differentiation	M010	1	0
0	1	0	0	-2.6	0	GO:0006417	regulation of translation	M010	1	0
0	1	0	0	-2.4	0	GO:0032984	protein-containing complex disassembly	M010	1	0
0	0	1	0	0	-3.1	GO:0055092	sterol homeostasis	M001	1	0
1	0	0	-2.6	0	0	GO:0060612	adipose tissue development	M100	1	0
1	0	0	-2.1	0	0	GO:0010959	regulation of metal ion transport	M100	1	0
0	1	0	0	-3	0	GO:0018105	peptidyl-serine phosphorylation	M010	1	0
1	0	0	-3.1	0	0	GO:0007028	cytoplasm organization	M100	1	0
0	1	0	0	-4	0	mmu05235	PD-L1 expression and PD-1 checkpoint pathway in cancer	M010	1	0
0	1	0	0	-3.8	0	R-MMU-6804115	TP53 regulates transcription of additional cell cycle genes whose exact role in the p53 pathway remain uncertain	M010	1	0
1	0	0	-3.2	0	0	GO:0097447	dendritic tree	M100	1	0
1	0	0	-3.1	0	0	GO:0070679	inositol 1,4,5 trisphosphate binding	M100	1	0
1	0	0	-3.4	0	0	GO:0098984	neuron to neuron synapse	M100	1	0
0	0	1	0	0	-2.3	GO:0008202	steroid metabolic process	M001	1	0
1	0	0	-3.5	0	0	GO:0098793	presynapse	M100	1	0
0	1	0	0	-2	0	GO:0043632	modification-dependent macromolecule catabolic process	M010	1	0
0	1	0	0	-2.3	0	mmu01522	Endocrine resistance	M010	1	0
0	1	0	0	-2.3	0	GO:0042770	signal transduction in response to DNA damage	M010	1	0
1	0	0	-3.2	0	0	GO:0009636	response to toxic substance	M100	1	0
0	1	0	0	-3.1	0	R-MMU-168142	Toll Like Receptor 10 (TLR10) Cascade	M010	1	0
0	0	1	0	0	-2.4	GO:0006641	triglyceride metabolic process	M001	1	0
0	1	0	0	-2.3	0	GO:2000785	regulation of autophagosome assembly	M010	1	0
1	0	0	-2.1	0	0	mmu04072	Phospholipase D signaling pathway	M100	1	0
0	0	1	0	0	-3.1	R-MMU-6806667	Metabolism of fat-soluble vitamins	M001	1	0
0	0	1	0	0	-2.7	R-MMU-174824	Plasma lipoprotein assembly, remodeling, and clearance	M001	1	0
1	0	0	-3.5	0	0	GO:0046982	protein heterodimerization activity	M100	1	0
1	0	0	-2.9	0	0	GO:1903580	positive regulation of ATP metabolic process	M100	1	0
0	1	0	0	-2.8	0	R-MMU-168138	Toll Like Receptor 9 (TLR9) Cascade	M010	1	0
0	1	0	0	-2.1	0	WP3855	Dysregulated miRNA targeting in insulin/PI3K-AKT signaling	M010	1	0
0	1	0	0	-2.3	0	WP493	Mapk signaling pathway	M010	1	0
1	0	0	-2.1	0	0	GO:0014070	response to organic cyclic compound	M100	1	0
0	1	0	0	-3.1	0	R-MMU-975871	MyD88 cascade initiated on plasma membrane	M010	1	0
0	1	0	0	-6.1	0	GO:0016301	kinase activity	M010	1	0
0	1	0	0	-2.6	0	mmu04668	TNF signaling pathway	M010	1	0
0	0	1	0	0	-3.2	GO:0014910	regulation of smooth muscle cell migration	M001	1	0
0	0	1	0	0	-3.6	GO:0033344	cholesterol efflux	M001	1	0
1	0	0	-2.6	0	0	GO:0006109	regulation of carbohydrate metabolic process	M100	1	0
1	0	0	-3	0	0	mmu04929	GnRH secretion	M100	1	0
1	0	0	-2.3	0	0	GO:0001774	microglial cell activation	M100	1	0
1	0	0	-3.7	0	0	GO:0032370	positive regulation of lipid transport	M100	1	0
1	0	0	-2	0	0	GO:0099601	regulation of neurotransmitter receptor activity	M100	1	0
0	1	0	0	-2.1	0	GO:1900151	regulation of nuclear-transcribed mRNA catabolic process, deadenylation-dependent decay	M010	1	0
1	0	0	-2.6	0	0	mmu01521	EGFR tyrosine kinase inhibitor resistance	M100	1	0
1	0	0	-2.2	0	0	GO:0014002	astrocyte development	M100	1	0
0	1	0	0	-2.2	0	R-MMU-2559583	Cellular Senescence	M010	1	0
0	0	1	0	0	-2.6	GO:0016125	sterol metabolic process	M001	1	0
0	1	0	0	-3.8	0	GO:0090336	positive regulation of brown fat cell differentiation	M010	1	0
1	0	0	-2.4	0	0	mmu04540	Gap junction	M100	1	0
1	0	0	-2.4	0	0	GO:0001501	skeletal system development	M100	1	0
1	0	0	-3	0	0	GO:0003713	transcription coactivator activity	M100	1	0
0	1	0	0	-2.4	0	GO:0044090	positive regulation of vacuole organization	M010	1	0
1	0	0	-2.1	0	0	R-MMU-9013026	RHOB GTPase cycle	M100	1	0
0	0	1	0	0	-2.7	GO:0043209	myelin sheath	M001	1	0
1	0	0	-2.9	0	0	GO:0045981	positive regulation of nucleotide metabolic process	M100	1	0
0	1	0	0	-3.1	0	R-MMU-435354	Zinc transporters	M010	1	0
0	1	0	0	-4.9	0	GO:0004672	protein kinase activity	M010	1	0
0	1	0	0	-2.7	0	GO:0002761	regulation of myeloid leukocyte differentiation	M010	1	0
0	1	0	0	-2.5	0	GO:0060324	face development	M010	1	0
1	0	0	-3.3	0	0	GO:0030425	dendrite	M100	1	0
1	0	0	-2.2	0	0	GO:0045745	positive regulation of G protein-coupled receptor signaling pathway	M100	1	0
0	1	0	0	-3.5	0	GO:0031329	regulation of cellular catabolic process	M010	1	0
0	1	0	0	-2.3	0	R-MMU-6811440	Retrograde transport at the Trans-Golgi-Network	M010	1	0
0	1	0	0	-2.3	0	GO:0035384	thioester biosynthetic process	M010	1	0
0	1	0	0	-3.5	0	mmu04068	FoxO signaling pathway	M010	1	0
1	0	0	-2.4	0	0	GO:0004879	nuclear receptor activity	M100	1	0
0	1	0	0	-2.9	0	GO:0001227	DNA-binding transcription repressor activity, RNA polymerase II-specific	M010	1	0
1	0	0	-2.3	0	0	R-MMU-1236394	Signaling by ERBB4	M100	1	0
0	1	0	0	-3.1	0	GO:0032868	response to insulin	M010	1	0
1	0	0	-2.6	0	0	R-MMU-76002	Platelet activation, signaling and aggregation	M100	1	0
0	1	0	0	-2.2	0	R-MMU-9609507	Protein localization	M010	1	0
0	1	0	0	-2.9	0	R-MMU-166016	Toll Like Receptor 4 (TLR4) Cascade	M010	1	0
0	1	0	0	-3	0	R-MMU-975138	TRAF6 mediated induction of NFkB and MAP kinases upon TLR7/8 or 9 activation	M010	1	0
1	0	0	-4	0	0	GO:1904645	response to amyloid-beta	M100	1	0
0	1	0	0	-2.7	0	WP350	p38 Mapk signaling pathway	M010	1	0
0	1	0	0	-2.2	0	GO:0010564	regulation of cell cycle process	M010	1	0
0	1	0	0	-2.4	0	GO:0033151	V(D)J recombination	M010	1	0
1	0	0	-2.3	0	0	GO:0042734	presynaptic membrane	M100	1	0
1	0	0	-3.2	0	0	GO:0034705	potassium channel complex	M100	1	0
1	0	0	-2.5	0	0	GO:0070229	negative regulation of lymphocyte apoptotic process	M100	1	0
0	1	0	0	-4.1	0	GO:1902107	positive regulation of leukocyte differentiation	M010	1	0
0	0	1	0	0	-3.3	GO:0046486	glycerolipid metabolic process	M001	1	0
1	0	0	-2.4	0	0	GO:0045453	bone resorption	M100	1	0
0	1	0	0	-2.8	0	GO:0001217	DNA-binding transcription repressor activity	M010	1	0
0	1	0	0	-2.2	0	GO:0019898	extrinsic component of membrane	M010	1	0
0	1	0	0	-2.5	0	GO:0046332	SMAD binding	M010	1	0
0	0	1	0	0	-2.9	mmu04979	Cholesterol metabolism	M001	1	0
0	1	0	0	-2.9	0	GO:0031111	negative regulation of microtubule polymerization or depolymerization	M010	1	0
0	1	0	0	-2.4	0	GO:2000786	positive regulation of autophagosome assembly	M010	1	0
0	1	0	0	-3.4	0	WP116	Hedgehog signaling pathway	M010	1	0
0	1	0	0	-2.9	0	R-MMU-168181	Toll Like Receptor 7/8 (TLR7/8) Cascade	M010	1	0
0	1	0	0	-2.6	0	GO:0046488	phosphatidylinositol metabolic process	M010	1	0
1	0	0	-2.1	0	0	GO:0002791	regulation of peptide secretion	M100	1	0
1	0	0	-2.3	0	0	GO:0007617	mating behavior	M100	1	0
0	1	0	0	-2.3	0	GO:0000077	DNA damage checkpoint signaling	M010	1	0
0	1	0	0	-4	0	GO:0019901	protein kinase binding	M010	1	0
0	1	0	0	-2.8	0	GO:0045926	negative regulation of growth	M010	1	0
0	1	0	0	-2.3	0	GO:0005385	zinc ion transmembrane transporter activity	M010	1	0
1	0	0	-2	0	0	GO:0050708	regulation of protein secretion	M100	1	0
0	1	0	0	-2.9	0	mmu05215	Prostate cancer	M010	1	0
1	0	0	-2	0	0	mmu04928	Parathyroid hormone synthesis, secretion and action	M100	1	0
0	1	0	0	-3.4	0	GO:0006479	protein methylation	M010	1	0
1	0	0	-2.2	0	0	GO:0048535	lymph node development	M100	1	0
0	1	0	0	-2.2	0	GO:0034968	histone lysine methylation	M010	1	0
0	1	0	0	-3.8	0	mmu05162	Measles	M010	1	0
1	0	0	-2.6	0	0	GO:0010866	regulation of triglyceride biosynthetic process	M100	1	0
1	0	0	-2.7	0	0	GO:0008270	zinc ion binding	M100	1	0
1	0	0	-2.1	0	0	GO:0048679	regulation of axon regeneration	M100	1	0
1	0	0	-2.7	0	0	GO:0010232	vascular transport	M100	1	0
0	0	1	0	0	-5.4	GO:0005527	macrolide binding	M001	1	0
0	1	0	0	-2.2	0	GO:0043161	proteasome-mediated ubiquitin-dependent protein catabolic process	M010	1	0
1	0	0	-2.7	0	0	GO:0051090	regulation of DNA-binding transcription factor activity	M100	1	0
0	1	0	0	-2.2	0	GO:0010608	posttranscriptional regulation of gene expression	M010	1	0
0	1	0	0	-2.1	0	mmu04141	Protein processing in endoplasmic reticulum	M010	1	0
1	0	0	-2.5	0	0	R-MMU-109582	Hemostasis	M100	1	0
1	0	0	-2.2	0	0	mmu05017	Spinocerebellar ataxia	M100	1	0
0	0	1	0	0	-2.6	GO:1902652	secondary alcohol metabolic process	M001	1	0
0	1	0	0	-2.1	0	GO:0035019	somatic stem cell population maintenance	M010	1	0
1	0	0	-3.3	0	0	GO:0010875	positive regulation of cholesterol efflux	M100	1	0
1	0	0	-2.5	0	0	GO:1901652	response to peptide	M100	1	0
1	0	0	-3.4	0	0	GO:0006140	regulation of nucleotide metabolic process	M100	1	0
1	0	0	-2.2	0	0	R-MMU-156590	Glutathione conjugation	M100	1	0
1	0	0	-4.7	0	0	GO:0098686	hippocampal mossy fiber to CA3 synapse	M100	1	0
0	1	0	0	-2.3	0	GO:0000956	nuclear-transcribed mRNA catabolic process	M010	1	0
1	0	0	-3.2	0	0	GO:1905954	positive regulation of lipid localization	M100	1	0
0	1	0	0	-3.6	0	mmu04917	Prolactin signaling pathway	M010	1	0
0	1	0	0	-2.5	0	GO:0090316	positive regulation of intracellular protein transport	M010	1	0
1	0	0	-2.1	0	0	GO:0019752	carboxylic acid metabolic process	M100	1	0
0	0	1	0	0	-2.5	GO:0015918	sterol transport	M001	1	0
1	0	0	-2.4	0	0	mmu05163	Human cytomegalovirus infection	M100	1	0
1	0	0	-3.9	0	0	GO:1901653	cellular response to peptide	M100	1	0
0	1	0	0	-2.6	0	GO:1903707	negative regulation of hemopoiesis	M010	1	0
0	0	1	0	0	-2.4	GO:0060627	regulation of vesicle-mediated transport	M001	1	0
0	1	0	0	-3	0	GO:0104004	cellular response to environmental stimulus	M010	1	0
1	0	0	-2.4	0	0	GO:0062013	positive regulation of small molecule metabolic process	M100	1	0
1	0	0	-2	0	0	GO:0051347	positive regulation of transferase activity	M100	1	0
0	1	0	0	-2.2	0	GO:0001836	release of cytochrome c from mitochondria	M010	1	0
0	1	0	0	-3.2	0	R-MMU-168164	Toll Like Receptor 3 (TLR3) Cascade	M010	1	0
0	1	0	0	-3.4	0	GO:0001216	DNA-binding transcription activator activity	M010	1	0
0	1	0	0	-3	0	GO:0018193	peptidyl-amino acid modification	M010	1	0
0	1	0	0	-2.2	0	GO:0043038	amino acid activation	M010	1	0
0	1	0	0	-2.9	0	GO:0003714	transcription corepressor activity	M010	1	0
1	0	0	-2.7	0	0	R-MMU-416476	G alpha (q) signalling events	M100	1	0
0	1	0	0	-2.7	0	GO:0043392	negative regulation of DNA binding	M010	1	0
0	1	0	0	-3.6	0	GO:0018107	peptidyl-threonine phosphorylation	M010	1	0
0	1	0	0	-2.4	0	R-MMU-8939211	ESR-mediated signaling	M010	1	0
1	0	0	-2	0	0	GO:0046686	response to cadmium ion	M100	1	0
0	0	1	0	0	-2.4	GO:1901184	regulation of ERBB signaling pathway	M001	1	0
0	1	0	0	-2.4	0	GO:0010508	positive regulation of autophagy	M010	1	0
0	1	0	0	-2.2	0	GO:0045619	regulation of lymphocyte differentiation	M010	1	0
0	1	0	0	-2.1	0	GO:0046337	phosphatidylethanolamine metabolic process	M010	1	0
0	0	1	0	0	-2.1	GO:0051493	regulation of cytoskeleton organization	M001	1	0
1	0	0	-2.1	0	0	mmu04020	Calcium signaling pathway	M100	1	0
0	0	1	0	0	-2.8	R-MMU-170834	Signaling by TGF-beta Receptor Complex	M001	1	0
0	1	0	0	-4.2	0	GO:0003684	damaged DNA binding	M010	1	0
1	0	0	-2.3	0	0	GO:0043549	regulation of kinase activity	M100	1	0
0	1	0	0	-4.1	0	WP251	Mapk cascade	M010	1	0
0	1	0	0	-2.1	0	mmu04659	Th17 cell differentiation	M010	1	0
1	0	0	-2.6	0	0	GO:0060284	regulation of cell development	M100	1	0
0	1	0	0	-3	0	GO:0071214	cellular response to abiotic stimulus	M010	1	0
1	0	0	-2.7	0	0	GO:0070232	regulation of T cell apoptotic process	M100	1	0
0	1	0	0	-2.6	0	GO:0045670	regulation of osteoclast differentiation	M010	1	0
1	0	0	-4.4	0	0	GO:1904646	cellular response to amyloid-beta	M100	1	0
1	0	0	-2.5	0	0	GO:0055065	metal ion homeostasis	M100	1	0
1	0	0	-2.6	0	0	GO:2001169	regulation of ATP biosynthetic process	M100	1	0
0	1	0	0	-3.6	0	R-MMU-69278	Cell Cycle, Mitotic	M010	1	0
0	1	0	0	-2.2	0	GO:0051592	response to calcium ion	M010	1	0
0	0	1	0	0	-3.1	GO:0042632	cholesterol homeostasis	M001	1	0
1	0	0	-3.8	0	0	R-MMU-983695	Antigen activates B Cell Receptor (BCR) leading to generation of second messengers	M100	1	0
0	1	0	0	-4.1	0	GO:0034976	response to endoplasmic reticulum stress	M010	1	0
0	1	0	0	-3.2	0	GO:0034644	cellular response to UV	M010	1	0
1	0	0	-2.1	0	0	GO:0032279	asymmetric synapse	M100	1	0
0	1	0	0	-2.4	0	mmu04114	Oocyte meiosis	M010	1	0
0	1	0	0	-4	0	GO:1902105	regulation of leukocyte differentiation	M010	1	0
1	0	0	-2.8	0	0	GO:0045732	positive regulation of protein catabolic process	M100	1	0
0	1	0	0	-3.2	0	GO:0071478	cellular response to radiation	M010	1	0
1	0	0	-2	0	0	GO:0048662	negative regulation of smooth muscle cell proliferation	M100	1	0
0	1	0	0	-2.4	0	GO:0044389	ubiquitin-like protein ligase binding	M010	1	0
0	1	0	0	-2.9	0	mmu04010	MAPK signaling pathway	M010	1	0
0	1	0	0	-2.2	0	GO:0044088	regulation of vacuole organization	M010	1	0
0	1	0	0	-2.1	0	GO:2000241	regulation of reproductive process	M010	1	0
1	0	0	-2.2	0	0	mmu04936	Alcoholic liver disease	M100	1	0
1	0	0	-2.1	0	0	GO:0120035	regulation of plasma membrane bounded cell projection organization	M100	1	0
0	0	1	0	0	-2.8	GO:0005938	cell cortex	M001	1	0
0	0	1	0	0	-2.1	GO:0006066	alcohol metabolic process	M001	1	0
0	1	0	0	-2.3	0	mmu04137	Mitophagy - animal	M010	1	0
0	1	0	0	-2.6	0	mmu04662	B cell receptor signaling pathway	M010	1	0
0	1	0	0	-2.7	0	GO:0007006	mitochondrial membrane organization	M010	1	0
0	1	0	0	-3.1	0	GO:0009314	response to radiation	M010	1	0
0	1	0	0	-2.4	0	mmu05167	Kaposi sarcoma-associated herpesvirus infection	M010	1	0
0	1	0	0	-2.3	0	mmu04152	AMPK signaling pathway	M010	1	0
1	0	0	-2.7	0	0	WP553	Calcium regulation in cardiac cells	M100	1	0
0	1	0	0	-2.3	0	GO:0051169	nuclear transport	M010	1	0
1	0	0	-2.3	0	0	GO:0051091	positive regulation of DNA-binding transcription factor activity	M100	1	0
1	0	0	-2.4	0	0	GO:0098531	ligand-activated transcription factor activity	M100	1	0
0	1	0	0	-2.1	0	GO:1901987	regulation of cell cycle phase transition	M010	1	0
0	1	0	0	-2.9	0	R-MMU-168898	Toll-like Receptor Cascades	M010	1	0
1	0	0	-2.2	0	0	GO:0033674	positive regulation of kinase activity	M100	1	0
1	0	0	-2.5	0	0	GO:0032722	positive regulation of chemokine production	M100	1	0
0	1	0	0	-2.2	0	mmu04933	AGE-RAGE signaling pathway in diabetic complications	M010	1	0
1	0	0	-2.3	0	0	GO:0040007	growth	M100	1	0
1	0	0	-2.9	0	0	GO:0001965	G-protein alpha-subunit binding	M100	1	0
0	1	0	0	-3.1	0	WP297	IL-7 signaling pathway	M010	1	0
1	0	0	-4	0	0	GO:0080135	regulation of cellular response to stress	M100	1	0
0	1	0	0	-6.4	0	GO:0035976	transcription factor AP-1 complex	M010	1	0
0	1	0	0	-2.9	0	GO:0006402	mRNA catabolic process	M010	1	0
0	1	0	0	-2.5	0	GO:0032801	receptor catabolic process	M010	1	0
1	0	0	-2.8	0	0	mmu00980	Metabolism of xenobiotics by cytochrome P450	M100	1	0
0	1	0	0	-2.8	0	mmu04660	T cell receptor signaling pathway	M010	1	0
0	1	0	0	-2.6	0	R-MMU-3700989	Transcriptional Regulation by TP53	M010	1	0
0	1	0	0	-3.1	0	R-MMU-181438	Toll Like Receptor 2 (TLR2) Cascade	M010	1	0
